# Supplementary material for: Possible A2E Mutagenic Effects on RPE Mitochondrial DNA from Innovative RNA-Seq Bioinformatics Pipeline
Source: Antioxidants (Basel). 2020 Nov 20;9(11):1158. doi: 10.3390/antiox9111158 (PMC7699917; doi:10.3390/antiox9111158)
Supplement: Supplementary file 1 [file antioxidants-09-01158-s001.zip]

Archive with 5 entries (4 files):
- Table S1.xlsx
- Table S2.xlsx
- __MACOSX/
- __MACOSX/._Table S1.xlsx
- __MACOSX/._Table S2.xlsx
