# Supplementary material for: Possible A2E Mutagenic Effects on RPE Mitochondrial DNA from Innovative RNA-Seq Bioinformatics Pipeline
Source: Antioxidants (Basel). 2020 Nov 20;9(11):1158. doi: 10.3390/antiox9111158 (PMC7699917; doi:10.3390/antiox9111158)
Supplement: Supplementary file 1 [file antioxidants-09-01158-s001.zip › Table S1.xlsx]

## Sheet: Total_Variants
ID	POS+MUT	POS	MUT	FWD	REV	Locus	AAC	MutPred	SelectionScore	HaploGrepWeight
Untreated (0h)	10927C	10927	T>C	2098 / 2110	6/6	MT-CYB	.	.	.	8.8
Untreated (0h)	11467G	11467	A>G	4096 / 4379	24 / 24	MT-ND4	.	.	.	8.8
Untreated (0h)	11719A	11719	G>A	4311 / 4321	39 / 39	MT-ND4	.	.	.	8.1
Untreated (0h)	12372A	12372	G>A	969 / 973	14 / 14	MT-ND5	.	.	.	6.6
Untreated (0h)	12618A	12618	G>A	895 / 902	49 / 50	MT-ND5	.	.	.	6.2
Untreated (0h)	13617C	13617	T>C	1302 / 1304	38 / 38	MT-ND5	.	.	.	8.8
Untreated (0h)	14182C	14182	T>C	2412 / 2417	34 / 34	MT-ND6	.	.	.	6.2
Untreated (0h)	14766T	14766	C>T	432 / 452	11/11	MT-CYB	T7I	0.165	0.131	10.0
Untreated (0h)	150T	150	C>T	33 / 33	206 / 208	MT-DLOOP2	.	.	.	2.7
Untreated (0h)	15326G	15326	A>G	3379 / 3381	19 / 19	MT-CYB	T194A	0.452	0.395	10.0
Untreated (0h)	16270T	16270	C>T	68 / 69	3/3	MT-DLOOP1	.	.	.	5.4
Untreated (0h)	263G	263	A>G	12/12	2766 / 2787	MT-DLOOP2	.	.	.	8.8
Untreated (0h)	4769G	4769	A>G	1745 / 1803	5/6	MT-ND2	.	.	.	8.8
Untreated (0h)	5656G	5656	A>G	2461 / 2482	35 / 36	.	.	.	.	7.2
Untreated (0h)	7028T	7028	C>T	8830 / 8857	6/6	MT-CO1	.	.	.	10.0
Untreated (0h)	7385G	7385	A>G	3479 / 3995	1/1	MT-CO1	.	.	.	10.0
Untreated (0h)	73G	73	A>G	39 / 39	88 / 88	MT-DLOOP2	.	.	.	5.7
Untreated (0h)	7768G	7768	A>G	7579 / 8086	2/2	MT-CO2	.	.	.	10.0
Untreated (0h)	8860G	8860	A>G	8693 / 8717	7/7	MT-ATP6	T112A	0.369	0.287	10.0
Untreated (0h)	9477A	9477	G>A	1117 / 2024	13 / 16	MT-CO3	V91I	0.249	0.181	7.6
Untreated (0h)	11974G	11974	A>G	1766 / 1770	2305 / 2311	MT-ND4	.	.	.	8.8
Untreated (0h)	13581C	13581	T>C	925 / 925	1156 / 1156	MT-ND5	.	.	.	n.d.
Untreated (0h)	14249A	14249	G>A	338 / 338	334 / 334	MT-ND6	A142V	0.679	0.946	n.d.
Untreated (0h)	1438G	1438	A>G	15661 / 15688	23733 / 23747	MT-RNR1	.	.	.	10.0
Untreated (0h)	14553T	14553	C>T	283 / 284	301 / 301	MT-ND6	V41I	0.64	0.814	8.8
Untreated (0h)	15326G	15326	A>G	2200 / 2204	2454 / 2456	MT-CYB	T194A	0.452	0.395	10.0
Untreated (0h)	16304G	16304	T>G	98 / 99	89 / 92	MT-DLOOP1	.	.	.	10.0
Untreated (0h)	263G	263	A>G	80 / 82	103 / 103	MT-DLOOP2	.	.	.	8.8
Untreated (0h)	2857C	2857	T>C	98663 / 98745	90447 / 90597	MT-RNR2	.	.	.	10.0
Untreated (0h)	456T	456	C>T	16 / 16	21 / 21	MT-DLOOP2	.	.	.	6.6
Untreated (0h)	4769G	4769	A>G	374 / 374	375 / 375	MT-ND2	.	.	.	8.8
Untreated (0h)	750G	750	A>G	190353 / 190431	163972 / 164036	MT-RNR1	.	.	.	10.0
Untreated (0h)	8860G	8860	A>G	1391 / 1434	1440 / 1441	MT-ATP6	T112A	0.369	0.287	10.0
Treated (3h)	10927C	10927	T>C	1218 / 1224	7/7	MT-ND4	.	.	.	8.8
Treated (3h)	11467G	11467	A>G	745 / 782	14 / 14	MT-ND4	.	.	.	8.8
Treated (3h)	11719A	11719	G>A	2869 / 2874	30 / 30	MT-ND4	.	.	.	8.1
Treated (3h)	12372A	12372	G>A	323 / 329	11/11	MT-ND5	.	.	.	6.6
Treated (3h)	12618A	12618	G>A	620 / 632	33 / 33	MT-ND5	.	.	.	6.2
Treated (3h)	13617C	13617	T>C	836 / 838	26 / 26	MT-ND5	.	.	.	8.8
Treated (3h)	14182C	14182	T>C	808 / 813	45 / 47	MT-ND6	.	.	.	6.2
Treated (3h)	14766T	14766	C>T	280 / 291	8/8	MT-CYB	T7I	0.165	0.131	10.0
Treated (3h)	150T	150	C>T	11/11	74 / 75	MT-DLOOP2	.	.	.	2.7
Treated (3h)	15326G	15326	A>G	2423 / 2429	28 / 28	MT-CYB	T194A	0.452	0.395	10.0
Treated (3h)	16270T	16270	C>T	50 / 52	4/4	MT-DLOOP1	.	.	.	5.4
Treated (3h)	263G	263	A>G	1/1	590 / 592	MT-DLOOP2	.	.	.	8.8
Treated (3h)	4769G	4769	A>G	909 / 928	2/4	MT-ND2	.	.	.	8.8
Treated (3h)	5656G	5656	A>G	177 / 177	7/8	.	.	.	.	7.2
Treated (3h)	7028T	7028	C>T	1460 / 1465	2/2	MT-CO1	.	.	.	10.0
Treated (3h)	7385G	7385	A>G	3087 / 3225	2/2	MT-CO1	.	.	.	10.0
Treated (3h)	73G	73	A>G	26 / 26	39 / 39	MT-DLOOP2	.	.	.	5.7
Treated (3h)	7402A	7402	C>A	20 / 41	1/2	MT-CO1	P500Q	0.559	0.596	n.d.
Treated (3h)	7768G	7768	A>G	3700 / 3873	1/1	MT-CO2	.	.	.	10.0
Treated (3h)	8860G	8860	A>G	4491 / 4509	9/9	MT-ATP6	T112A	0.369	0.287	10.0
Treated (3h)	9477A	9477	G>A	292 / 576	6/7	MT-CO3	V91I	0.249	0.181	7.6
Treated (3h)	13095C	13095	T>C	825 / 859	1070 / 1073	MT-ND5	.	.	.	10.0
Treated (3h)	150T	150	C>T	924 / 925	787 / 791	MT-DLOOP2	.	.	.	2.7
Treated (3h)	15326G	15326	A>G	1464 / 1481	1428 / 1428	MT-CYB	T194A	0.452	0.395	10.0
Treated (3h)	16354T	16354	C>T	3662 / 3665	7319 / 7332	MT-DLOOP1	.	.	.	6.2
Treated (3h)	263G	263	A>G	488 / 488	571 / 571	MT-DLOOP2	.	.	.	8.8
Treated (3h)	750G	750	A>G	6155 / 6173	3870 / 3956	MT-RNR1	.	.	.	10.0
Treated (3h)	8860G	8860	A>G	1121 / 1135	1230 / 1230	MT-ATP6	T112A	0.369	0.287	10.0
Treated (3h)	951A	951	G>A	7899 / 7927	10840 / 10896	MT-RNR1	.	.	.	7.2
Treated (6h)	10927C	10927	T>C	1354 / 1367	7/7	MT-ND4	.	.	.	8.8
Treated (6h)	11467G	11467	A>G	858 / 923	13 / 13	MT-ND4	.	.	.	8.8
Treated (6h)	11719A	11719	G>A	3245 / 3256	21 / 21	MT-ND4	.	.	.	8.1
Treated (6h)	12372A	12372	G>A	408 / 409	13 / 13	MT-ND5	.	.	.	6.6
Treated (6h)	12618A	12618	G>A	814 / 818	45 / 45	MT-ND5	.	.	.	6.2
Treated (6h)	13617C	13617	T>C	905 / 912	31 / 32	MT-ND5	.	.	.	8.8
Treated (6h)	14182C	14182	T>C	860 / 860	49 / 50	MT-ND6	.	.	.	6.2
Treated (6h)	14766T	14766	C>T	330 / 341	5/5	MT-CYB	T7I	0.165	0.131	10.0
Treated (6h)	150T	150	C>T	12/12	97 / 99	MT-DLOOP2	.	.	.	2.7
Treated (6h)	15326G	15326	A>G	2680 / 2685	12/12	MT-CYB	T194A	0.452	0.395	10.0
Treated (6h)	16270T	16270	C>T	71 / 75	6/6	MT-DLOOP1	.	.	.	5.4
Treated (6h)	263G	263	A>G	1/1	900 / 903	MT-DLOOP2	.	.	.	8.8
Treated (6h)	3197C	3197	T>C	1459 / 1486	1/1	MT-RNR2	.	.	.	7.6
Treated (6h)	4769G	4769	A>G	1036 / 1057	2/2	MT-ND2	.	.	.	8.8
Treated (6h)	5656G	5656	A>G	621 / 623	9/9	.	.	.	.	7.2
Treated (6h)	7028T	7028	C>T	1991 / 1994	1/1	MT-CO1	.	.	.	10.0
Treated (6h)	7385G	7385	A>G	4462 / 4659	2/2	MT-CO1	.	.	.	10.0
Treated (6h)	73G	73	A>G	12/12	64 / 64	MT-DLOOP2	.	.	.	5.7
Treated (6h)	7768G	7768	A>G	4537 / 4808	7/7	MT-CO2	.	.	.	10.0
Treated (6h)	8860G	8860	A>G	5092 / 5137	9/9	MT-ATP6	T112A	0.369	0.287	10.0
Treated (6h)	9477A	9477	G>A	243 / 665	3/3	MT-CO3	V91I	0.249	0.181	7.6
Treated (6h)	10550G	10550	A>G	1870 / 1883	1053 / 1065	MT-ND4L	.	.	.	10.0
Treated (6h)	11299C	11299	T>C	1465 / 1469	1869 / 1878	MT-ND4	.	.	.	6.9
Treated (6h)	11467G	11467	A>G	2132 / 2143	1957 / 1967	MT-ND4	.	.	.	8.8
Treated (6h)	11470G	11470	A>G	2141 / 2144	1962 / 1967	MT-ND4	.	.	.	8.1
Treated (6h)	11719A	11719	G>A	2566 / 2568	2274 / 2274	MT-ND4	.	.	.	8.1
Treated (6h)	11914A	11914	G>A	2757 / 2762	2636 / 2650	MT-ND4	.	.	.	3.5
Treated (6h)	12196T	12196	C>T	98 / 101	102 / 106	MT-TH	.	.	.	n.d.
Treated (6h)	12308G	12308	A>G	62 / 66	84 / 93	MT-TL2	.	.	.	8.8
Treated (6h)	12372A	12372	G>A	1137 / 1137	501 / 502	MT-ND5	.	.	.	6.6
Treated (6h)	14167T	14167	C>T	397 / 398	460 / 462	MT-ND6	.	.	.	10.0
Treated (6h)	1438G	1438	A>G	8435 / 8475	17286 / 17358	MT-RNR1	.	.	.	10.0
Treated (6h)	14766T	14766	C>T	466 / 476	146 / 150	MT-CYB	T7I	0.165	0.131	10.0
Treated (6h)	16224C	16224	T>C	459 / 469	597 / 603	MT-DLOOP1	.	.	.	5.9
Treated (6h)	16311C	16311	T>C	411 / 412	412 / 414	MT-DLOOP1	.	.	.	1.7
Treated (6h)	16519C	16519	T>C	116 / 117	348 / 348	MT-DLOOP1	.	.	.	n.d.
Treated (6h)	263G	263	A>G	212 / 213	332 / 332	MT-DLOOP2	.	.	.	8.8
Treated (6h)	3480G	3480	A>G	2443 / 2448	3061 / 3069	MT-ND1	.	.	.	8.1
Treated (6h)	4769G	4769	A>G	1218 / 1222	1220 / 1222	MT-ND2	.	.	.	8.8
Treated (6h)	497T	497	C>T	23 / 23	50 / 50	MT-DLOOP2	.	.	.	10.0
Treated (6h)	7028T	7028	C>T	15521 / 15536	11623 / 11644	MT-CO1	.	.	.	10.0
Treated (6h)	73G	73	A>G	293 / 294	154 / 154	MT-DLOOP2	.	.	.	5.7
Treated (6h)	8860G	8860	A>G	2664 / 2678	2388 / 2390	MT-ATP6	T112A	0.369	0.287	10.0
Treated (6h)	9055A	9055	G>A	3758 / 3759	5224 / 5226	MT-ATP6	A177T	0.492	0.461	5.7
Treated (6h)	9698C	9698	T>C	10155 / 10180	8009 / 8032	MT-CO3	.	.	.	8.8

## Sheet: Heteroplasmies
ID	POS	rCRS	TOP-BASE-FWD	MINOR-BASE-FWD	TOP-BASE-REV	MINOR-BASE-REV	COV-FWD	COV-REV	TYPE	HET-LEVEL	%A	%C	%G	%T	%d	%a	%c	%g	%t	%d	LLR-FWD	LLR-REV	MapLocus	AAC-A	AAC-C	AAC-G	AAC-T	BOUNDARY-FWD	BOUNDARY-REV	NUMTs	NUMTs-location-on-nuclear-DNA according Dayama et al
Untreated (0h)	1673	T	T	G	T	G	313	298	1	0.0196	0.0032	0.0032	0.0192	0.9744	0.00	0.00	0.00	0.0201	0.9799	0.00	2.17819e+16	2315261128878010	MT-RNR2					[ 0.0078/0.0422]	[ 0.0082/0.0443]	2	chr11:10529434-10531883 chr3:96336032-96337354
Untreated (0h)	2617	A	T	A	T	A	34442	32479	1	0.2995	0.3022	0.0003	0.0529	0.6271	0.0175	0.2967	0.0005	0.0522	0.6356	0.0175	1025305108216020	971267711365758	MT-RNR2					[ 0.2974/0.3071]	[ 0.2917/0.3017]	3	chr2:140979593-140979904 chr8:77114172-77114374 chr10:57359452-57359841
Untreated (0h)	3247	C	C	T	C	T	173	146	1	0.0376	0.00	0.9653	0.00	0.0347	0.00	0.00	0.9589	0.00	0.0411	0.00	1.97991e+16	1901855733609760	MT-TL1					[ 0.0143/0.0753]	[ 0.017/0.0887]	5	chr14:84639090-84639184 chrX:102028119-102028199 chr9:5093693-5094098 chr4:156384977-156385069 chrY:8239611-8239705
Untreated (0h)	3250	T	T	C	T	C	168	139	1	0.0456	0.00	0.0417	0.00	0.9583	0.00	0.00	0.0504	0.00	0.9496	0.00	2173986763603770	2.06494e+16	MT-TL1					[ 0.0187/0.0851]	[ 0.0228/0.1021]	17	chr1:238106772-238107369 chr17:22022360-22024802 chr17:19505136-19505197 chr14:84639090-84639184 chrX:55207544-55207846 chrX:142520754-142520826 chr2:117781403-117781669 chr2:140978948-140979142 chr7:141504769-141504854 chr9:5093693-5094098 chr6:156868970-156869187 chr8:47740037-47740122 chr10:37890121-37890389 chr10:20036366-20036445 chr20:55933304-55933519 chrY:8239611-8239705 chr16:3420907-342…
Untreated (0h)	3254	C	C	A	C	A	176	148	1	0.037	0.0341	0.9602	0.00	0.0057	0.00	0.0405	0.9527	0.00	0.0068	0.00	1.90249e+16	1.8194e+16	MT-TL1					[ 0.0141/0.074]	[ 0.0168/0.0875]	21	chr1:238106772-238107369 chr17:22022360-22024802 chr17:19505136-19505197 chr14:84639090-84639184 chrX:55207544-55207846 chrX:102028119-102028199 chrX:142520754-142520826 chr2:117781403-117781669 chr2:140978948-140979142 chr7:141504769-141504854 chr9:5093693-5094098 chr6:156868970-156869187 chr4:156384977-156385069 chr4:93623411-93623518 chr8:47740037-47740122 chr8:104097792-104097859 chr10:378901…
Untreated (0h)	3264	T	T	G	T	G	188	166	1	0.0339	0.00	0.00	0.0319	0.9681	0.00	0.00	0.00	0.0361	0.9639	0.00	2.02663e+16	1.97693e+16	MT-TL1					[ 0.0131/0.0694]	[ 0.0149/0.0783]	3	chr9:5093693-5094098 chr4:93623411-93623518 chr10:20036366-20036445
Untreated (0h)	3277	G	G	A	G	A	202	205	1	0.0344	0.0347	0.00	0.9653	0.00	0.00	0.0341	0.00	0.9659	0.00	0.00	2335098309935920	2345125814512630	MT-TL1					[ 0.0155/0.0712]	[ 0.0153/0.0701]	19	chr1:238106772-238107369 chr17:22022360-22024802 chr14:84639090-84639184 chrX:55207544-55207846 chrX:102028119-102028199 chrX:142520754-142520826 chr2:117781403-117781669 chr2:140978948-140979142 chr7:141504769-141504854 chr9:5093693-5094098 chr4:156384977-156385069 chr4:93623411-93623518 chr8:47740037-47740122 chr8:104097792-104097859 chr10:37890121-37890389 chr10:20036366-20036445 chr20:5593330…
Untreated (0h)	3290	T	T	C	T	C	222	214	1	0.0321	0.00	0.0315	0.00	0.9685	0.00	0.00	0.0327	0.00	0.9673	0.00	2376151835865650	2.37433e+16	MT-TL1					[ 0.0141/0.0649]	[ 0.0146/0.0673]	15	chr1:238106772-238107369 chr17:22022360-22024802 chr14:84639090-84639184 chrX:55207544-55207846 chr2:117781403-117781669 chr2:140978948-140979142 chr7:141504769-141504854 chr9:5093693-5094098 chr4:156384977-156385069 chr8:47740037-47740122 chr10:37890121-37890389 chr10:20036366-20036445 chr20:55933304-55933519 chrY:8239611-8239705 chr16:3420907-3420981
Untreated (0h)	3834	G	G	A	G	A	678	738	1	0.0092	0.0088	0.00	0.9912	0.00	0.00	0.0095	0.0014	0.9892	0.00	0.00	2773276384832900	3.10667e+16	MT-ND1	.	.	.	.	[ 0.0036/0.0197]	[ 0.0042/0.0199]	21	chr1:238106270-238106653 chr5:60057663-60057851 chr11:103278536-103278708 chr17:22022360-22024802 chr17:19505868-19506222 chr2:132143492-132143735 chr2:131029383-131029623 chr2:140978426-140978679 chr7:141503871-141504146 chr7:63572439-63572587 chr7:57253472-57253692 chr9:5094593-5094714 chr9:81425818-81425870 chr4:156384328-156384629 chr10:71355618-71355681 chr20:55932704-55932933 chrY:13601110-…
Untreated (0h)	3873	A	A	C	A	C	653	644	1	0.0154	0.9877	0.0123	0.00	0.00	0.00	0.9798	0.0186	0.00	0.0016	0.00	3.05315e+16	4.2166e+16	MT-ND1	.	.	.	.	[ 0.0058/0.0244]	[ 0.0103/0.0327]	2	chr1:238106270-238106653 chr15:35688473-35688549
Untreated (0h)	5093	T	T	C	T	C	225	264	1	0.0266	0.00	0.0267	0.00	0.9733	0.00	0.00	0.0265	0.00	0.9735	0.00	2.09989e+16	2.51646e+16	MT-ND2	.	.	.	.	[ 0.0109/0.0583]	[ 0.0118/0.0548]	.	.
Untreated (0h)	5251	T	T	C	T	C	548	616	2	0.2251	0.0018	0.2281	0.00	0.7701	0.00	0.00	0.2224	0.00	0.7776	0.00	1.83393e+16	2054507269697380	MT-ND2	.	L261S	L261W	.	[ 0.1949/0.2651]	[ 0.1913/0.257]	.	.
Untreated (0h)	5746	G	G	A	G	A	5259	3975	2	0.0116	0.0112	0.0002	0.9884	0.0002	0.00	0.0121	0.00	0.9859	0.002	0.00	2.55002e+16	2.00021e+16	.					[ 0.0087/0.0145]	[ 0.0091/0.016]	1	chr1:143343289-143343540 chr1:142791272-142791468 chr1:143244898-143245130 chr14:32953304-32954324 chr2:95566509-95566715 chrUn_gl000218:15613-15864 chr21:9734195-9734391 chrY:13288762-13288994
Untreated (0h)	5956	T	T	C	T	C	2515	2165	1	0.0135	0.0012	0.0143	0.00	0.9845	0.00	0.00	0.0125	0.00	0.9875	0.00	1.46961e+16	1.16345e+16	MT-CO1	L18Q	L18P	L18R	.	[ 0.0103/0.0198]	[ 0.0085/0.0182]	.	.
Untreated (0h)	7789	G	G	A	G	A	1364	1399	1	0.0094	0.0088	0.00	0.9912	0.00	0.00	0.01	0.00	0.99	0.00	0.00	5424095330791710	6256511426228540	MT-CO2	.	.	.	.	[ 0.0049/0.0155]	[ 0.0058/0.0169]	2	chr5:99381642-99390437 chr17:22026593-22028979
Untreated (0h)	7867	C	C	T	C	T	2564	1960	1	0.015	0.00	0.9867	0.00	0.0133	0.00	0.0005	0.9821	0.00	0.0173	0.00	1.42174e+16	1343154342483300	MT-CO2	.	.	.	.	[ 0.0094/0.0185]	[ 0.0124/0.0242]	3	chr5:97745494-97745576 chr17:22026593-22028979 chr7:63568540-63568679
Untreated (0h)	8150	C	C	T	C	T	1968	2218	1	0.0119	0.0005	0.9837	0.00	0.0158	0.00	0.00	0.9914	0.00	0.0086	0.00	1.23035e+16	870635232445303	MT-CO2	P189T	.	P189A	P189S	[ 0.011/0.0224]	[ 0.0054/0.0134]	.	.
Untreated (0h)	8477	T	T	C	T	C	539	478	1	0.0128	0.00	0.013	0.00	0.987	0.00	0.00	0.0126	0.00	0.9874	0.00	2.94131e+16	2531837757969480	MT-ATP8	S38T	S38P	S38A	.	[ 0.0057/0.0271]	[ 0.0051/0.0278]	.	.
Untreated (0h)	8701	A	A	G	A	G	1300	1426	1	0.0125	0.9885	0.00	0.0115	0.00	0.00	0.9867	0.00	0.0133	0.00	0.00	6411562085739320	7975012390601200	MT-ATP6	.	T59P	T59A	T59S	[ 0.0068/0.0191]	[ 0.0084/0.0209]	3	chr1:564464-570304 chr5:99381642-99390437 chr2:88124409-88124884
Untreated (0h)	9796	T	T	C	T	C	2901	3439	2	0.0249	0.0003	0.0262	0.00	0.9735	0.00	0.00	0.0238	0.00	0.9762	0.00	2.7179e+16	3019709858519160	MT-CO3	F197Y	F197S	F197C	.	[ 0.0209/0.0327]	[ 0.0192/0.0295]	2	chr17:22029254-22031051 chr4:156378282-156378541
Untreated (0h)	10873	T	T	C	T	C	715	776	1	0.0188	0.00	0.0182	0.0014	0.9804	0.00	0.00	0.0193	0.00	0.9807	0.00	5050915732098970	5739804357767000	MT-ND4	.	.	.	.	[ 0.0103/0.0312]	[ 0.0115/0.0319]	4	chr5:99381642-99390437 chr5:134258999-134264217 chr17:22031160-22031645 chrX:125606714-125607267
Untreated (0h)	11046	T	T	C	T	C	876	1207	1	0.0091	0.0057	0.008	0.00	0.9863	0.00	0.00	0.0099	0.0008	0.9892	0.00	2674566307348560	4661575708072580	MT-ND4	L96H	L96P	L96R	.	[ 0.0035/0.0168]	[ 0.0055/0.0175]	.	.
Untreated (0h)	11184	G	G	A	G	A	2129	2143	1	0.0197	0.0197	0.00	0.9798	0.0005	0.00	0.0196	0.0005	0.9799	0.00	0.00	1.61601e+16	1.60484e+16	MT-ND4	R142H	R142P	.	R142L	[ 0.0146/0.0266]	[ 0.0145/0.0264]	2	chr1:205444544-205444632 chr16:10816448-10816610
Untreated (0h)	13124	T	T	C	T	C	1063	1600	1	0.0131	0.0009	0.0122	0.00	0.9868	0.00	0.00	0.0138	0.00	0.9862	0.00	5391365120545460	9187120537068650	MT-ND5	F263Y	F263S	F263C	.	[ 0.0069/0.021]	[ 0.009/0.0208]	.	.
Untreated (0h)	13177	G	G	A	G	A	747	819	1	0.0109	0.0094	0.00	0.9893	0.0013	0.00	0.0122	0.00	0.9878	0.00	0.00	3002104432244710	4.32863e+16	MT-ND5	G281S	G281R	.	G281C	[ 0.0041/0.0196]	[ 0.0063/0.0227]	.	.
Untreated (0h)	13376	T	T	A	T	A	895	1022	1	0.0209	0.019	0.00	0.00	0.981	0.00	0.0225	0.001	0.00	0.9765	0.00	6473965393054710	8416527902892650	MT-ND5	I347N	I347T	I347S	.	[ 0.0117/0.0304]	[ 0.0149/0.0337]	3	chr2:156169006-156169205 chr7:57262612-57263334 chr7:112012841-112013223
Treated (3h)	619	T	T	C	T	C	287	161	1	0.2054	0.00	0.2439	0.00	0.7561	0.00	0.00	0.1366	0.00	0.8634	0.00	985475033295667	4357824848103790	MT-TF					[ 0.1977/0.2969]	[ 0.0913/0.1989]	19	chr5:123096496-123097432 chr5:8622212-8622503 chr5:120366816-120367012 chr17:22021385-22022346 chr17:19501872-19502665 chr14:84054754-84055457 chr14:52054139-52054486 chrX:55209665-55210460 chr2:143848384-143849129 chr2:117778789-117779426 chr2:212641062-212641333 chr2:83048017-83048129 chr2:140981662-140981793 chr7:142373033-142374058 chr9:33656633-33656990 chr9:81358140-81358409 chr4:117218897-…
Treated (3h)	624	C	C	T	C	T	268	164	1	0.206	0.0037	0.7425	0.00	0.2537	0.00	0.00	0.872	0.00	0.128	0.00	9207274492221260	4298989917361100	MT-TF					[ 0.2053/0.3092]	[ 0.0846/0.1885]	18	chr5:8622212-8622503 chr5:120366816-120367012 chr17:22021385-22022346 chr17:19501872-19502665 chr14:84054754-84055457 chr14:52054139-52054486 chrX:55209665-55210460 chr2:143848384-143849129 chr2:117778789-117779426 chr2:212641062-212641333 chr2:83048017-83048129 chr2:140981662-140981793 chr7:142373033-142374058 chr9:33656633-33656990 chr9:81358140-81358409 chr4:117218897-117219189 chr20:55935747-…
Treated (3h)	652	G	G	A	G	A	288	203	1	0.0713	0.059	0.00	0.941	0.00	0.00	0.0887	0.00	0.9113	0.00	0.00	4785358015118650	432858101746445	MT-RNR1					[ 0.0366/0.0931]	[ 0.0561/0.1365]	3	chr17:19501872-19502665 chr2:140981662-140981793 chr10:57357637-57357825
Treated (3h)	657	G	G	C	G	C	345	221	1	0.0777	0.00	0.0696	0.9275	0.0029	0.00	0.00	0.0905	0.9095	0.00	0.00	6271050406289900	4779079566362150	MT-RNR1					[ 0.0468/0.1018]	[ 0.0587/0.1363]	5	chr5:120366816-120367012 chr2:117778789-117779426 chr2:212641062-212641333 chr2:140981662-140981793 chrY:8234669-8234994
Treated (3h)	658	G	G	C	G	C	335	227	1	0.137	0.00	0.1343	0.8657	0.00	0.00	0.00	0.141	0.859	0.00	0.00	8990138899297720	6253226540605410	MT-RNR1					[ 0.1017/0.1753]	[ 0.1013/0.1926]	3	chr5:120366816-120367012 chr11:87524494-87524959 chr14:84054754-84055457
Treated (3h)	661	C	C	T	C	T	1390	589	1	0.0232	0.00	0.9835	0.00	0.0165	0.00	0.00	0.961	0.00	0.039	0.00	9181964813180020	732962803304414	MT-RNR1					[ 0.0109/0.0248]	[ 0.0259/0.0582]	3	chr5:79945841-79948187 chr5:8622212-8622503 chr2:140981662-140981793
Treated (3h)	666	C	C	T	C	T	1743	817	1	0.018	0.00	0.9868	0.00	0.0132	0.00	0.00	0.9718	0.00	0.0282	0.00	9549643216552930	7981824121957060	MT-RNR1					[ 0.0087/0.0198]	[ 0.0186/0.0421]	2	chr2:126569771-126569984 chr2:140981662-140981793
Treated (3h)	676	G	G	A	G	A	2270	1709	1	0.0123	0.0115	0.00	0.9881	0.0004	0.00	0.0135	0.00	0.986	0.0006	0.00	1.12133e+16	9656990113110060	MT-RNR1					[ 0.0078/0.0168]	[ 0.0089/0.0202]	13	chr1:238109412-238109627 chr5:123096496-123097432 chr5:8622212-8622503 chr11:87524494-87524959 chr17:22021385-22022346 chr14:84054754-84055457 chr2:143848384-143849129 chr2:126569771-126569984 chr2:83048017-83048129 chr2:140981662-140981793 chr7:142373033-142374058 chr9:33656633-33656990 chr10:57357637-57357825
Treated (3h)	681	T	T	A	T	A	2363	1892	1	0.0106	0.0097	0.00	0.00	0.9903	0.00	0.0116	0.00	0.00	0.9884	0.00	1.03732e+16	9516295131398620	MT-RNR1					[ 0.0064/0.0146]	[ 0.0076/0.0176]	4	chr1:238109412-238109627 chr2:126569771-126569984 chr2:140981662-140981793 chr10:57357637-57357825
Treated (3h)	708	C	C	T	C	T	4030	2952	2	0.0112	0.0007	0.9906	0.00	0.0087	0.00	0.0003	0.9851	0.00	0.0146	0.00	1.38275e+16	1.59303e+16	MT-RNR1					[ 0.0062/0.0121]	[ 0.0108/0.0196]	8	chr5:79945841-79948187 chr11:87524494-87524959 chrX:55209665-55210460 chr2:117778789-117779426 chr4:117218897-117219189 chr20:55935747-55936114 chrY:8234669-8234994 chr22:50524597-50524778
Treated (3h)	709	G	G	A	G	A	4167	3010	2	0.0174	0.0192	0.0002	0.9801	0.0005	0.00	0.015	0.0003	0.9844	0.0003	0.00	3.0883e+16	1.83626e+16	MT-RNR1					[ 0.0154/0.0239]	[ 0.0111/0.02]	13	chr5:123096496-123097432 chr5:8622212-8622503 chr17:22021385-22022346 chr14:52054139-52054486 chr2:143848384-143849129 chr2:149639295-149639426 chr2:126569771-126569984 chr2:212641062-212641333 chr7:142373033-142374058 chr9:33656633-33656990 chr4:156387335-156387611 chr8:47742504-47742672 chr20:55935747-55936114
Treated (3h)	711	T	T	C	T	C	4082	3012	1	0.0113	0.0002	0.0098	0.00	0.99	0.00	0.0003	0.0133	0.00	0.9864	0.00	1.79719e+16	1681701365556250	MT-RNR1					[ 0.0072/0.0133]	[ 0.0097/0.0181]	29	chr1:238109412-238109627 chr5:79945841-79948187 chr5:123096496-123097432 chr5:8622212-8622503 chr11:10529434-10531883 chr11:87524494-87524959 chr17:22021385-22022346 chr17:19501872-19502665 chr3:106617507-106617587 chr14:84054754-84055457 chr14:52054139-52054486 chrX:55209665-55210460 chrX:125606450-125606715 chr2:143848384-143849129 chr2:117778789-117779426 chr2:212641062-212641333 chr7:14237303…
Treated (3h)	1315	G	G	A	G	A	7467	7538	1	0.0089	0.0096	0.0015	0.9888	0.00	0.0001	0.0081	0.00	0.9915	0.0003	0.0001	3160117459117760	2.80258e+16	MT-RNR1					[ 0.0077/0.0121]	[ 0.0063/0.0104]	25	chr1:238108766-238109283 chr1:143243224-143243691 chr1:142792628-142793117 chr1:143344706-143345044 chr11:103281062-103281418 chr17:22021385-22022346 chr17:19501872-19502665 chr3:106622048-106622370 chr3:165950270-165950589 chrX:55209665-55210460 chr2:143848384-143849129 chr2:95564754-95565221 chr2:140980880-140981390 chr2:117779450-117779554 chr7:142373033-142374058 chr9:5092095-5092261 chr4:156…
Treated (3h)	1654	T	T	C	T	C	324	445	1	0.2666	0.00	0.3796	0.00	0.6204	0.00	0.00	0.1843	0.00	0.8157	0.00	1.19026e+16	1.3832e+16	MT-TV					[ 0.3285/0.4336]	[ 0.1509/0.223]	4	chr5:79945841-79948187 chr11:10529434-10531883 chr3:96336032-96337354 chr8:77557695-77557904
Treated (3h)	1673	T	T	C	T	C	287	454	1	0.2726	0.00	0.4007	0.00	0.5993	0.00	0.00	0.1916	0.00	0.8084	0.00	1.05107e+16	1.43319e+16	MT-RNR2					[ 0.3457/0.4584]	[ 0.158/0.2305]	2	chr11:10529434-10531883 chr3:96336032-96337354
Treated (3h)	1693	C	C	T	C	T	3003	1761	1	0.0313	0.0003	0.9694	0.0003	0.03	0.00	0.00	0.9665	0.00	0.0335	0.00	3088518170020880	1.96786e+16	MT-RNR2					[ 0.0244/0.0367]	[ 0.026/0.043]	5	chr5:79945841-79948187 chr11:10529434-10531883 chr17:22022360-22024802 chr3:96336032-96337354 chr8:77557695-77557904
Treated (3h)	1713	A	A	G	A	G	3819	2097	1	0.0095	0.9908	0.00	0.0092	0.00	0.00	0.9895	0.00	0.01	0.0005	0.00	1.57541e+16	9325811936173260	MT-RNR2					[ 0.0066/0.0128]	[ 0.0065/0.0154]	1	chr11:10529434-10531883
Treated (3h)	1715	C	C	T	C	T	4241	2268	1	0.0084	0.00	0.992	0.00	0.008	0.00	0.0004	0.9903	0.00	0.0093	0.00	1587843890943010	9532550553944460	MT-RNR2					[ 0.0057/0.0112]	[ 0.006/0.0142]	2	chr11:10529434-10531883 chr8:77557695-77557904
Treated (3h)	1719	G	G	A	G	A	4485	2297	1	0.009	0.0087	0.00	0.9913	0.00	0.00	0.0096	0.00	0.99	0.0004	0.00	1.80228e+16	9923085576341400	MT-RNR2					[ 0.0063/0.0119]	[ 0.0063/0.0145]	7	chr5:79945841-79948187 chr11:10529434-10531883 chr17:22022360-22024802 chr3:96336032-96337354 chr7:142374142-142374646 chr9:33657749-33658251 chr8:77557695-77557904
Treated (3h)	1935	A	A	G	A	G	6461	8350	2	0.0081	0.9876	0.0003	0.0094	0.0026	0.00	0.9899	0.00	0.0071	0.0017	0.00	2.61742e+16	2.6352e+16	MT-RNR2					[ 0.0073/0.0121]	[ 0.0055/0.0091]	17	chr1:238108190-238108412 chr11:103280391-103280692 chr17:22022360-22024802 chr17:19503153-19503357 chr3:40293958-40294436 chr14:84053850-84054322 chrX:55208970-55209297 chr2:143847602-143848000 chr2:117780024-117780404 chr2:212639697-212640072 chr2:140980384-140980621 chr9:5092634-5093005 chr4:156386064-156386515 chr4:117220177-117220536 chr8:32870073-32870320 chr10:37891549-37891755 chr20:559346…
Treated (3h)	1949	G	G	A	G	A	6040	6613	1	0.01	0.0101	0.0023	0.9876	0.00	0.00	0.01	0.0002	0.9897	0.0002	0.00	2.52009e+16	2816427552204250	MT-RNR2					[ 0.0079/0.013]	[ 0.0078/0.0127]	24	chr1:238108190-238108412 chr11:103280391-103280692 chr17:22022360-22024802 chr17:19503153-19503357 chr3:40293958-40294436 chr3:106621370-106621516 chr14:84637696-84638079 chr14:84053850-84054322 chrX:55208970-55209297 chrX:142519051-142519183 chr2:143847602-143848000 chr2:117780024-117780404 chr2:212639697-212640072 chr2:140980384-140980621 chr7:142374142-142374646 chr9:33657749-33658251 chr9:509…
Treated (3h)	1957	A	A	G	A	G	5872	6579	1	0.0106	0.9889	0.0002	0.0107	0.0002	0.00	0.9889	0.00	0.0105	0.0006	0.00	2767461453067740	3.03659e+16	MT-RNR2					[ 0.0084/0.0137]	[ 0.0083/0.0133]	18	chr1:238108190-238108412 chr11:103280391-103280692 chr17:19503153-19503357 chr3:40293958-40294436 chr14:84637696-84638079 chr14:84053850-84054322 chrX:55208970-55209297 chr2:143847602-143848000 chr2:117780024-117780404 chr2:212639697-212640072 chr2:140980384-140980621 chr9:5092634-5093005 chr4:156386064-156386515 chr4:117220177-117220536 chr8:32870073-32870320 chr10:37891549-37891755 chr10:573588…
Treated (3h)	1977	T	T	C	T	C	5680	6062	1	0.0117	0.0005	0.0113	0.0005	0.9877	0.00	0.00	0.012	0.00	0.988	0.00	2683732874689440	3148604902683460	MT-RNR2					[ 0.0088/0.0144]	[ 0.0096/0.0151]	25	chr1:238108190-238108412 chr5:79945841-79948187 chr11:10529434-10531883 chr11:103280391-103280692 chr17:22022360-22024802 chr17:19503153-19503357 chr3:160665442-160665735 chr3:40293958-40294436 chr3:106621370-106621516 chr14:84637696-84638079 chr14:84053850-84054322 chrX:55208970-55209297 chr2:143847602-143848000 chr2:117780024-117780404 chr2:212639697-212640072 chr7:142374142-142374646 chr9:3365…
Treated (3h)	1989	C	C	T	C	T	6199	5934	1	0.0104	0.0003	0.9932	0.00	0.0065	0.00	0.0002	0.9853	0.00	0.0145	0.00	1.92054e+16	3558498696185060	MT-RNR2					[ 0.0047/0.0088]	[ 0.0117/0.0179]	21	chr1:238108190-238108412 chr11:103280391-103280692 chr17:22022360-22024802 chr3:160665442-160665735 chr3:40293958-40294436 chr3:106621370-106621516 chr14:84637696-84638079 chr14:84053850-84054322 chrX:55208970-55209297 chr2:143847602-143848000 chr2:117780024-117780404 chr2:212639697-212640072 chr7:142374142-142374646 chr9:33657749-33658251 chr9:5092634-5093005 chr4:156386064-156386515 chr4:117220…
Treated (3h)	2071	T	T	C	T	C	8578	7927	1	0.0105	0.002	0.0113	0.00	0.9857	0.001	0.00	0.0096	0.00	0.9903	0.001	403578277314816	3.41883e+16	MT-RNR2					[ 0.0093/0.0138]	[ 0.0077/0.012]	3	chr5:79945841-79948187 chr11:10529434-10531883 chr2:143847602-143848000 chr4:129002560-129002931
Treated (3h)	2080	T	T	C	T	C	8137	6597	2	0.0119	0.0053	0.0118	0.0002	0.9827	0.00	0.0003	0.012	0.00	0.9877	0.00	3837269923225840	3359637562702900	MT-RNR2					[ 0.0097/0.0144]	[ 0.0096/0.0149]	15	chr5:79945841-79948187 chr11:10529434-10531883 chr3:160665442-160665735 chr3:40293958-40294436 chr14:84637696-84638079 chr14:84053850-84054322 chr2:143847602-143848000 chr2:212639697-212640072 chr2:140980131-140980351 chr7:142374142-142374646 chr9:33657749-33658251 chr9:5092634-5093005 chr4:156386064-156386515 chr4:117220177-117220536 chrY:8238380-8238604
Treated (3h)	2143	G	G	A	G	A	11505	14319	1	0.0091	0.0108	0.00	0.9892	0.00	0.00	0.0077	0.00	0.9901	0.0012	0.00	5431497362816560	4917812452520930	MT-RNR2					[ 0.009/0.0128]	[ 0.0064/0.0093]	21	chr1:238108043-238108168 chr5:79945841-79948187 chr11:10529434-10531883 chr11:103280147-103280283 chr17:19503702-19503832 chr3:96336032-96337354 chr3:160665442-160665735 chr3:40293958-40294436 chr14:84637696-84638079 chr14:84053850-84054322 chrX:55208837-55208944 chr2:117780024-117780404 chr2:212639697-212640072 chr2:140980131-140980351 chr7:142374142-142374646 chr9:33657749-33658251 chr9:5092634…
Treated (3h)	2162	C	C	T	C	T	10679	13807	1	0.0088	0.0022	0.9857	0.0001	0.012	0.00	0.0001	0.9933	0.0002	0.0064	0.00	5332318576943000	4180515882597900	MT-RNR2					[ 0.0101/0.0142]	[ 0.0052/0.0079]	8	chr5:79945841-79948187 chr11:10529434-10531883 chr3:96336032-96337354 chr3:160665442-160665735 chr7:142374142-142374646 chr9:33657749-33658251 chr9:5092634-5093005 chr4:129002560-129002931
Treated (3h)	2168	T	T	C	T	C	10006	12768	1	0.0082	0.003	0.0101	0.00	0.9857	0.0012	0.00	0.0067	0.00	0.9927	0.0012	4.2151e+16	4.05407e+16	MT-RNR2					[ 0.0083/0.0123]	[ 0.0054/0.0082]	4	chr11:10529434-10531883 chr17:22022360-22024802 chr2:212639697-212640072 chr10:37891401-37891520
Treated (3h)	2280	C	C	T	C	T	9105	10711	1	0.0185	0.0001	0.9754	0.00	0.0244	0.0001	0.0001	0.986	0.0005	0.0134	0.0001	811477450742667	5939446938306730	MT-RNR2					[ 0.0214/0.0278]	[ 0.0114/0.0158]	6	chr5:79945841-79948187 chr11:10529434-10531883 chr3:96336032-96337354 chrX:55208729-55208812 chr9:33658280-33659128 chr4:78929676-78929915
Treated (3h)	2294	A	A	G	A	G	9328	10158	1	0.0199	0.9734	0.0001	0.0263	0.0002	0.00	0.9854	0.0002	0.0141	0.0003	0.00	8771606147732420	5847872143692130	MT-RNR2					[ 0.0232/0.0297]	[ 0.012/0.0166]	1	chr11:10529434-10531883
Treated (3h)	2343	G	G	A	G	A	9415	11660	1	0.0208	0.0267	0.00	0.9732	0.0001	0.00	0.0161	0.00	0.9839	0.00	0.00	8936232864406590	7621245078430480	MT-RNR2					[ 0.0236/0.0301]	[ 0.014/0.0186]	7	chr5:79945841-79948187 chr11:10529434-10531883 chr17:22022360-22024802 chr3:96336032-96337354 chr9:33658280-33659128 chr4:78929676-78929915 chr4:129002560-129002931
Treated (3h)	2345	G	G	A	G	A	9413	11441	1	0.0201	0.0254	0.0001	0.9745	0.00	0.00	0.0158	0.0001	0.984	0.0001	0.00	8673668771044060	7324969354638960	MT-RNR2					[ 0.0224/0.0288]	[ 0.0137/0.0183]	7	chr5:79945841-79948187 chr11:10529434-10531883 chr17:22022360-22024802 chr3:96336032-96337354 chr9:33658280-33659128 chr4:78929676-78929915 chr4:129002560-129002931
Treated (3h)	2351	T	T	C	T	C	8832	11589	1	0.0197	0.0002	0.0267	0.0003	0.9727	0.00	0.0001	0.0143	0.0001	0.9855	0.00	8405607597990830	6875774057547020	MT-RNR2					[ 0.0236/0.0303]	[ 0.0123/0.0167]	7	chr5:79945841-79948187 chr11:10529434-10531883 chr17:22022360-22024802 chr3:96336032-96337354 chr9:33658280-33659128 chr4:78929676-78929915 chr4:129002560-129002931
Treated (3h)	2352	T	T	C	T	C	8996	11686	2	0.0201	0.0002	0.0261	0.0001	0.9735	0.00	0.00	0.0155	0.0001	0.9844	0.00	8428792101365350	7352267411206820	MT-RNR2					[ 0.023/0.0296]	[ 0.0134/0.0179]	7	chr5:79945841-79948187 chr11:10529434-10531883 chr17:22022360-22024802 chr3:96336032-96337354 chr9:33658280-33659128 chr4:78929676-78929915 chr4:129002560-129002931
Treated (3h)	2357	C	C	T	C	T	8961	11783	2	0.0206	0.0011	0.9715	0.0001	0.0272	0.00	0.0001	0.9844	0.00	0.0155	0.00	8554590901414390	7446775034610130	MT-RNR2					[ 0.0241/0.0308]	[ 0.0134/0.0179]	7	chr5:79945841-79948187 chr11:10529434-10531883 chr17:22022360-22024802 chr3:96336032-96337354 chr9:33658280-33659128 chr4:78929676-78929915 chr4:129002560-129002931
Treated (3h)	2359	C	C	T	C	T	9014	11843	1	0.0188	0.0001	0.9745	0.0002	0.0252	0.00	0.0002	0.9856	0.0003	0.0139	0.00	818576555386762	6812825113204770	MT-RNR2					[ 0.0221/0.0286]	[ 0.012/0.0162]	5	chr5:79945841-79948187 chr11:10529434-10531883 chr3:96336032-96337354 chr9:33658280-33659128 chr4:78929676-78929915
Treated (3h)	2361	G	G	A	G	A	8825	11760	1	0.0195	0.0267	0.00	0.973	0.0002	0.00	0.0141	0.0002	0.9853	0.0004	0.00	8394902109157770	6853479478408210	MT-RNR2					[ 0.0236/0.0303]	[ 0.0121/0.0164]	7	chr5:79945841-79948187 chr11:10529434-10531883 chr17:22022360-22024802 chr3:96336032-96337354 chr9:33658280-33659128 chr4:78929676-78929915 chr4:129002560-129002931
Treated (3h)	2389	C	C	T	C	T	7856	10669	1	0.0228	0.001	0.9739	0.00	0.0251	0.00	0.00	0.9788	0.0001	0.0211	0.00	7090445966373910	8497660571180010	MT-RNR2					[ 0.0218/0.0288]	[ 0.0185/0.024]	3	chr11:10529434-10531883 chr17:22022360-22024802 chr9:33658280-33659128
Treated (3h)	2392	T	T	C	T	C	7718	10434	1	0.0232	0.0018	0.0251	0.00	0.9731	0.00	0.00	0.0219	0.00	0.9781	0.00	691447930968545	856544664137475	MT-RNR2					[ 0.0219/0.0289]	[ 0.0192/0.0248]	3	chr5:79945841-79948187 chr11:10529434-10531883 chr17:22022360-22024802
Treated (3h)	2404	T	T	C	T	C	7349	9534	1	0.0259	0.0011	0.0259	0.00	0.9731	0.00	0.00	0.026	0.00	0.974	0.00	6774478701039270	8897983854854390	MT-RNR2					[ 0.0225/0.0297]	[ 0.023/0.0294]	5	chr5:79945841-79948187 chr11:10529434-10531883 chr17:22022360-22024802 chr3:96336032-96337354 chr4:78929676-78929915
Treated (3h)	2416	T	T	C	T	C	7048	9117	1	0.0263	0.0074	0.0223	0.00	0.9681	0.0023	0.00	0.0294	0.00	0.9688	0.0023	5341786181968500	9163524226747600	MT-RNR2					[ 0.0191/0.026]	[ 0.0261/0.0331]	5	chr5:79945841-79948187 chr11:10529434-10531883 chr17:22022360-22024802 chr9:33658280-33659128 chr4:78929676-78929915
Treated (3h)	2423	C	C	T	C	T	7386	9313	1	0.0268	0.0005	0.9732	0.00	0.0263	0.00	0.0001	0.9725	0.0001	0.0273	0.00	6921579662535520	8990538972912970	MT-RNR2					[ 0.0228/0.0302]	[ 0.0241/0.0308]	21	chr5:79945841-79948187 chr11:10529434-10531883 chr17:22022360-22024802 chr17:33981890-33982065 chr3:96336032-96337354 chr3:40294638-40294975 chrX:55208301-55208642 chr2:212639158-212639496 chr7:142374849-142375525 chr7:45291570-45291726 chr9:33658280-33659128 chr9:5093204-5093442 chr6:62284018-62284534 chr4:156385525-156385862 chr4:78929676-78929915 chr4:117220742-117221079 chr8:47740588-47740924…
Treated (3h)	2442	T	T	C	T	C	6879	8656	1	0.0224	0.0004	0.0224	0.0003	0.9769	0.00	0.00	0.0224	0.00	0.9776	0.00	5730258075680140	7196596298300050	MT-RNR2					[ 0.0191/0.0262]	[ 0.0195/0.0258]	5	chr5:79945841-79948187 chr11:10529434-10531883 chr3:96336032-96337354 chr6:62284018-62284534 chr4:78929676-78929915
Treated (3h)	2445	T	T	C	T	C	6306	8667	1	0.022	0.0016	0.0241	0.0006	0.9737	0.00	0.00	0.0204	0.00	0.9796	0.00	5458586141497050	6772146590315240	MT-RNR2					[ 0.0206/0.0282]	[ 0.0176/0.0236]	6	chr5:79945841-79948187 chr11:10529434-10531883 chr17:22022360-22024802 chr3:96336032-96337354 chr6:62284018-62284534 chr4:78929676-78929915
Treated (3h)	2523	C	C	T	C	T	4914	6673	1	0.0122	0.0035	0.979	0.00	0.0175	0.00	0.0024	0.9892	0.00	0.0082	0.00	3.26566e+16	2.41536e+16	MT-RNR2					[ 0.0142/0.0216]	[ 0.0063/0.0107]	34	chr1:238107504-238107831 chr1:5910318-5910528 chr5:79945841-79948187 chr11:10529434-10531883 chr11:103279687-103279921 chr17:22022360-22024802 chr17:19504037-19504273 chr17:33981890-33982065 chr3:96336032-96337354 chr3:40294638-40294975 chr14:84638350-84638625 chrX:55208301-55208642 chrX:62060982-62061223 chrX:142519654-142519895 chr2:212639158-212639496 chr2:117780634-117780942 chr2:140979593-14…
Treated (3h)	2541	C	C	T	C	T	4653	6425	1	0.0173	0.0004	0.98	0.00	0.0196	0.00	0.00	0.9841	0.0002	0.0157	0.00	3504021943013980	4053729229064650	MT-RNR2					[ 0.0159/0.024]	[ 0.0129/0.0191]	26	chr1:238107504-238107831 chr1:5910318-5910528 chr1:94402401-94402559 chr17:19504037-19504273 chr17:33981890-33982065 chr3:40294638-40294975 chr14:84638350-84638625 chrX:55208301-55208642 chrX:62060982-62061223 chrX:142519654-142519895 chr2:212639158-212639496 chr2:117780634-117780942 chr2:140979593-140979904 chr9:33658280-33659128 chr9:5093204-5093442 chr4:156385525-156385862 chr4:117220742-11722…
Treated (3h)	2542	G	G	A	G	A	4596	6299	1	0.0112	0.0141	0.0013	0.9846	0.00	0.00	0.009	0.0005	0.9905	0.00	0.00	2662600114120750	2.5358e+16	MT-RNR2					[ 0.0111/0.018]	[ 0.007/0.0117]	5	chr5:79945841-79948187 chr11:103279687-103279921 chr17:22022360-22024802 chrX:62060982-62061223 chr7:142374849-142375525 chr20:55933883-55934311
Treated (3h)	2543	C	C	T	C	T	4661	6277	1	0.0113	0.0002	0.9865	0.00	0.0133	0.00	0.0005	0.9896	0.00	0.0099	0.00	2.60165e+16	2.75453e+16	MT-RNR2					[ 0.0104/0.017]	[ 0.0077/0.0127]	3	chr11:103279687-103279921 chr10:27162190-27162334 chr20:55933883-55934311
Treated (3h)	2557	C	C	T	C	T	3749	4930	1	0.0219	0.0005	0.9659	0.0064	0.0272	0.00	0.0002	0.9817	0.0002	0.0178	0.00	3398003580622830	3447839566453770	MT-RNR2					[ 0.0224/0.0329]	[ 0.0145/0.022]	34	chr1:238107504-238107831 chr1:5910318-5910528 chr5:79945841-79948187 chr11:10529434-10531883 chr11:103279687-103279921 chr17:22022360-22024802 chr17:19504037-19504273 chr17:33981890-33982065 chr3:96336032-96337354 chr3:40294638-40294975 chr14:84638350-84638625 chrX:55208301-55208642 chrX:62060982-62061223 chrX:142519654-142519895 chr2:212639158-212639496 chr2:117780634-117780942 chr2:140979593-14…
Treated (3h)	2560	G	G	A	G	A	3681	4885	1	0.0152	0.0177	0.00	0.9821	0.0003	0.00	0.0133	0.0025	0.984	0.00	0.00	2.57601e+16	2642629116367090	MT-RNR2					[ 0.0138/0.0225]	[ 0.0104/0.0169]	1	chr20:55933883-55934311
Treated (3h)	2563	T	T	C	T	C	3700	5017	1	0.0225	0.0027	0.0286	0.00	0.9686	0.00	0.0028	0.0179	0.0002	0.9791	0.00	362277423019877	3419746567420630	MT-RNR2					[ 0.0237/0.0346]	[ 0.0146/0.022]	24	chr1:238107504-238107831 chr11:103279687-103279921 chr17:19504037-19504273 chr17:33981890-33982065 chr3:40294638-40294975 chr14:84638350-84638625 chrX:55208301-55208642 chr2:212639158-212639496 chr2:140979593-140979904 chr7:142374849-142375525 chr7:45291570-45291726 chr9:33658280-33659128 chr9:5093204-5093442 chr4:156385525-156385862 chr4:117220742-117221079 chr8:47740588-47740924 chr8:32870741-3…
Treated (3h)	2567	G	G	A	G	A	3698	4879	1	0.0187	0.0257	0.00	0.974	0.0003	0.00	0.0133	0.00	0.9867	0.00	0.00	3.42355e+16	2.74195e+16	MT-RNR2					[ 0.021/0.0313]	[ 0.0104/0.017]	10	chr1:94402401-94402559 chr11:103279687-103279921 chr3:40294638-40294975 chrX:62060982-62061223 chr2:212639158-212639496 chr9:33658280-33659128 chr4:156385525-156385862 chr10:37890849-37891186 chr20:55933883-55934311 chr16:3421781-3422107
Treated (3h)	2570	C	C	T	C	T	3682	4787	1	0.0187	0.0008	0.9701	0.0003	0.025	0.0038	0.0002	0.9831	0.00	0.0138	0.0038	3.18923e+16	2627897704135300	MT-RNR2					[ 0.0204/0.0306]	[ 0.0108/0.0175]	10	chr1:94402401-94402559 chr11:103279687-103279921 chr17:22022360-22024802 chr14:84638350-84638625 chrX:142519654-142519895 chr10:57359452-57359841 chr10:20035675-20036008 chr10:27162190-27162334 chr20:55933883-55934311 chr16:3421781-3422107
Treated (3h)	2572	C	C	T	C	T	3425	4769	1	0.0205	0.0003	0.9743	0.00	0.0254	0.00	0.0004	0.9826	0.00	0.017	0.00	3.14008e+16	3.17568e+16	MT-RNR2					[ 0.0206/0.0313]	[ 0.0137/0.0211]	10	chr1:94402401-94402559 chr11:103279687-103279921 chr17:33981890-33982065 chr14:84638350-84638625 chr6:62284018-62284534 chr4:117220742-117221079 chr8:77114172-77114374 chr10:20035675-20036008 chr20:55933883-55934311 chrY:8238806-8239068
Treated (3h)	2577	C	C	T	C	T	3215	4893	1	0.0273	0.0012	0.9593	0.00	0.0395	0.00	0.00	0.9806	0.0002	0.0192	0.00	4023509499116020	363499423950552	MT-RNR2					[ 0.0333/0.0468]	[ 0.0157/0.0235]	26	chr1:238107504-238107831 chr1:94402401-94402559 chr11:103279687-103279921 chr17:19504037-19504273 chr17:33981890-33982065 chr3:40294638-40294975 chr14:84638350-84638625 chrX:55208301-55208642 chrX:62060982-62061223 chrX:142519654-142519895 chr2:212639158-212639496 chr2:117780634-117780942 chr2:140979593-140979904 chr9:5093204-5093442 chr4:156385525-156385862 chr4:117220742-117221079 chr8:47740588…
Treated (3h)	2581	A	A	G	A	G	2926	4813	1	0.0234	0.9627	0.0007	0.0362	0.00	0.0003	0.984	0.00	0.0156	0.0002	0.0003	3445645083183950	3.02424e+16	MT-RNR2					[ 0.03/0.0437]	[ 0.0124/0.0195]	28	chr1:238107504-238107831 chr1:5910318-5910528 chr1:94402401-94402559 chr11:103279687-103279921 chr17:19504037-19504273 chr17:33981890-33982065 chr3:40294638-40294975 chr14:84638350-84638625 chrX:55208301-55208642 chrX:62060982-62061223 chrX:142519654-142519895 chr2:117780634-117780942 chr2:140979593-140979904 chr7:142374849-142375525 chr9:33658280-33659128 chr9:5093204-5093442 chr4:156385525-1563…
Treated (3h)	2589	A	A	G	A	G	2563	3366	1	0.0288	0.9668	0.00	0.0332	0.00	0.00	0.9739	0.00	0.0255	0.0006	0.00	2869537854815030	3.06776e+16	MT-RNR2					[ 0.0269/0.0409]	[ 0.0207/0.0315]	3	chr17:19504037-19504273 chrX:62060982-62061223 chr20:55933883-55934311
Treated (3h)	2617	A	T	A	T	A	1802	1851	1	0.3493	0.3491	0.00	0.0893	0.5067	0.0549	0.3495	0.00	0.0951	0.5262	0.0549	4.44388e+16	4.83175e+16	MT-RNR2					[ 0.3274/0.3714]	[ 0.3281/0.3716]	3	chr2:140979593-140979904 chr8:77114172-77114374 chr10:57359452-57359841
Treated (3h)	2625	C	C	T	C	T	1857	2097	1	0.0435	0.00	0.9537	0.00	0.0463	0.00	0.00	0.959	0.00	0.041	0.00	2615980128100380	2720535641417910	MT-RNR2					[ 0.0376/0.0569]	[ 0.0333/0.0504]	35	chr1:238107504-238107831 chr1:5910318-5910528 chr1:94402401-94402559 chr5:79945841-79948187 chr11:10529434-10531883 chr11:103279687-103279921 chr17:22022360-22024802 chr17:19504037-19504273 chr3:96336032-96337354 chr3:40294638-40294975 chr14:84638350-84638625 chrX:55208301-55208642 chrX:62060982-62061223 chrX:55064986-55065071 chr2:212639158-212639496 chr2:117780634-117780942 chr2:140979593-14097…
Treated (3h)	2628	T	T	A	T	A	1870	2148	1	0.0433	0.0444	0.00	0.00	0.9556	0.00	0.0424	0.00	0.00	0.9576	0.00	2.55016e+16	2.85048e+16	MT-RNR2					[ 0.0359/0.0547]	[ 0.0346/0.0518]	4	chr1:94402401-94402559 chrX:62060982-62061223 chr9:5093204-5093442 chr20:55933883-55934311
Treated (3h)	2667	T	T	C	T	C	3571	3393	2	0.0146	0.0003	0.0101	0.00	0.9896	0.00	0.00	0.0195	0.00	0.9805	0.00	1.60682e+16	2568447939793510	MT-RNR2					[ 0.0072/0.014]	[ 0.0153/0.0247]	12	chr5:79945841-79948187 chr11:10529434-10531883 chr17:22022360-22024802 chr3:96336032-96337354 chrX:55064986-55065071 chr7:142374849-142375525 chr9:33658280-33659128 chr6:62284018-62284534 chr8:104097139-104097239 chr10:57359452-57359841 chr20:55933883-55934311 chr16:3421781-3422107
Treated (3h)	2702	G	G	A	G	A	4620	4328	1	0.0077	0.01	0.00	0.9898	0.0002	0.00	0.0053	0.00	0.9942	0.0005	0.00	2.05654e+16	1.14909e+16	MT-RNR2					[ 0.0074/0.0133]	[ 0.0035/0.008]	18	chr17:22022360-22024802 chr17:19504577-19504668 chr3:40294638-40294975 chr14:84638350-84638625 chrX:55208301-55208642 chr2:212639158-212639496 chr2:117780634-117780942 chr2:140979593-140979904 chr7:142374849-142375525 chr9:33658280-33659128 chr6:62284018-62284534 chr4:156385525-156385862 chr4:117220742-117221079 chr8:47740588-47740924 chr8:32870741-32871063 chr10:37890849-37891186 chr10:20035675-…
Treated (3h)	2968	A	A	G	A	G	8449	6052	1	0.0078	0.993	0.0001	0.0069	0.00	0.00	0.9904	0.0002	0.0091	0.0003	0.00	2.77273e+16	2.47835e+16	MT-RNR2					[ 0.0053/0.0089]	[ 0.007/0.0118]	22	chr1:238106772-238107369 chr1:94402059-94402156 chr11:103279243-103279484 chr17:22022360-22024802 chr17:19504821-19505077 chr3:40295112-40295258 chr14:84638769-84639028 chrX:142520433-142520667 chr2:117781098-117781291 chr2:212638520-212638717 chr2:140979190-140979450 chr7:142374849-142375525 chr7:141504966-141505178 chr9:33658280-33659128 chr4:93622979-93623350 chr4:27732046-27732197 chr4:906530…
Treated (3h)	3211	C	C	T	C	T	1042	1550	1	0.0123	0.001	0.9846	0.00	0.0144	0.00	0.00	0.989	0.00	0.011	0.00	6172643723858310	7360911011122730	MT-RNR2					[ 0.0085/0.0238]	[ 0.0067/0.0176]	1	chr9:5093693-5094098 chr6:156868970-156869187
Treated (3h)	3212	C	C	T	C	T	1007	1440	1	0.0184	0.00	0.9831	0.00	0.0169	0.00	0.00	0.9806	0.00	0.0194	0.00	6764579263936540	1.08621e+16	MT-RNR2					[ 0.0104/0.0271]	[ 0.0134/0.0281]	1	chr1:238106772-238107369 chr9:5093693-5094098 chr6:156868970-156869187
Treated (3h)	3215	C	C	T	C	T	959	1279	1	0.0161	0.00	0.9812	0.00	0.0188	0.00	0.00	0.9859	0.00	0.0141	0.00	7029529211304370	755403559801275	MT-RNR2					[ 0.0117/0.0297]	[ 0.0088/0.0223]	1	chr6:156868970-156869187
Treated (3h)	3225	G	G	A	G	A	748	589	1	0.0262	0.0227	0.00	0.9759	0.0013	0.00	0.0306	0.00	0.9694	0.00	0.00	6181654719081980	6176501488353410	MT-RNR2					[ 0.014/0.0364]	[ 0.0191/0.0481]	1	chr6:156868970-156869187
Treated (3h)	3228	T	T	C	T	C	694	339	1	0.0329	0.00	0.0245	0.00	0.9755	0.00	0.00	0.0501	0.00	0.9499	0.00	6240988601062680	5.02806e+16	MT-RNR2					[ 0.0151/0.0392]	[ 0.031/0.0794]	1	chr6:156868970-156869187
Treated (3h)	3237	T	T	C	T	C	742	359	1	0.03	0.00	0.0216	0.00	0.9784	0.00	0.00	0.0474	0.00	0.9526	0.00	6004581985912030	515299213380093	MT-TL1					[ 0.013/0.035]	[ 0.0293/0.075]	1	chr6:156868970-156869187
Treated (3h)	3248	G	G	A	G	A	845	391	1	0.0251	0.0272	0.00	0.9728	0.00	0.00	0.0205	0.00	0.977	0.00	0.00	7919870938356300	2892861016335320	MT-TL1					[ 0.018/0.0407]	[ 0.0097/0.0406]	10	chr1:238106772-238107369 chr17:22022360-22024802 chr17:19505136-19505197 chrX:142520754-142520826 chr2:117781403-117781669 chr8:47740037-47740122 chr8:104097792-104097859 chr10:37890121-37890389 chr10:20036366-20036445 chr20:55933304-55933519
Treated (3h)	3250	T	T	C	T	C	830	416	1	0.0385	0.0012	0.0313	0.00	0.9675	0.00	0.00	0.0529	0.00	0.9471	0.00	8586134283901850	6360595822059180	MT-TL1					[ 0.0213/0.0457]	[ 0.0348/0.0791]	17	chr1:238106772-238107369 chr17:22022360-22024802 chr17:19505136-19505197 chr14:84639090-84639184 chrX:55207544-55207846 chrX:142520754-142520826 chr2:117781403-117781669 chr2:140978948-140979142 chr7:141504769-141504854 chr9:5093693-5094098 chr6:156868970-156869187 chr8:47740037-47740122 chr10:37890121-37890389 chr10:20036366-20036445 chr20:55933304-55933519 chrY:8239611-8239705 chr16:3420907-342…
Treated (3h)	3254	C	C	T	C	T	877	461	1	0.0486	0.00	0.9544	0.00	0.0456	0.00	0.00	0.9458	0.00	0.0542	0.00	1.21906e+16	7204769847650830	MT-TL1					[ 0.0335/0.0617]	[ 0.0367/0.0791]	21	chr1:238106772-238107369 chr17:22022360-22024802 chr17:19505136-19505197 chr14:84639090-84639184 chrX:55207544-55207846 chrX:102028119-102028199 chrX:142520754-142520826 chr2:117781403-117781669 chr2:140978948-140979142 chr7:141504769-141504854 chr9:5093693-5094098 chr6:156868970-156869187 chr4:156384977-156385069 chr4:93623411-93623518 chr8:47740037-47740122 chr8:104097792-104097859 chr10:378901…
Treated (3h)	3257	A	A	G	A	G	914	481	1	0.0237	0.9825	0.00	0.0175	0.00	0.00	0.9647	0.00	0.0353	0.00	0.00	6347991988006700	5617640355434300	MT-TL1					[ 0.0106/0.0285]	[ 0.0218/0.0563]	3	chr14:84639090-84639184 chr6:156868970-156869187 chr16:3420907-3420981
Treated (3h)	3263	C	C	T	C	T	931	485	2	0.0226	0.0011	0.9828	0.00	0.0161	0.00	0.00	0.9649	0.00	0.0351	0.00	6.01351e+16	5589341996574400	MT-TL1					[ 0.0096/0.0266]	[ 0.0216/0.0558]	3	chr17:22022360-22024802 chr6:156868970-156869187 chr4:93623411-93623518
Treated (3h)	3267	A	A	C	A	C	927	509	2	0.0237	0.9827	0.0173	0.00	0.00	0.00	0.9646	0.0354	0.00	0.00	0.00	6329926132233100	5948310514824440	MT-TL1					[ 0.0104/0.0281]	[ 0.0221/0.0556]	1	chr6:156868970-156869187
Treated (3h)	3268	A	A	C	A	C	906	510	2	0.0148	0.9901	0.0099	0.00	0.00	0.00	0.9765	0.0235	0.00	0.00	0.00	3.94747e+16	4.3917e+16	MT-TL1					[ 0.0049/0.0191]	[ 0.0131/0.0411]	2	chr8:47740037-47740122 chr20:55933304-55933519
Treated (3h)	3270	C	C	A	C	A	923	520	2	0.0173	0.0141	0.9859	0.00	0.00	0.00	0.0231	0.9769	0.00	0.00	0.00	5.36314e+16	447410426217377	MT-TL1					[ 0.008/0.0242]	[ 0.0128/0.0403]	3	chrX:102028119-102028199 chr4:156384977-156385069 chrY:8239611-8239705
Treated (3h)	3276	A	A	G	A	G	903	532	1	0.0209	0.9845	0.00	0.0155	0.00	0.00	0.9699	0.00	0.0301	0.00	0.00	5663480203986350	5.53314e+16	MT-TL1					[ 0.009/0.0261]	[ 0.0182/0.0487]	1	chr6:156868970-156869187
Treated (3h)	3277	G	G	A	G	A	947	535	1	0.0162	0.0148	0.00	0.9852	0.00	0.00	0.0187	0.00	0.9813	0.00	0.00	5678603259839490	3892944165461270	MT-TL1					[ 0.0086/0.0249]	[ 0.0097/0.0345]	19	chr1:238106772-238107369 chr17:22022360-22024802 chr14:84639090-84639184 chrX:55207544-55207846 chrX:102028119-102028199 chrX:142520754-142520826 chr2:117781403-117781669 chr2:140978948-140979142 chr7:141504769-141504854 chr9:5093693-5094098 chr4:156384977-156385069 chr4:93623411-93623518 chr8:47740037-47740122 chr8:104097792-104097859 chr10:37890121-37890389 chr10:20036366-20036445 chr20:5593330…
Treated (3h)	3278	T	T	G	T	G	939	538	1	0.0203	0.00	0.00	0.016	0.984	0.00	0.00	0.00	0.0279	0.9721	0.00	6033913372617000	5.26808e+16	MT-TL1					[ 0.0095/0.0264]	[ 0.0166/0.0459]	3	chr17:22022360-22024802 chr7:141504769-141504854 chr6:156868970-156869187
Treated (3h)	3307	A	A	G	A	G	959	625	1	0.0208	0.9844	0.00	0.0156	0.00	0.00	0.9712	0.00	0.0288	0.00	0.00	6104432251786240	6277148964577960	MT-ND1	.	M1L	M1V	M1L	[ 0.0093/0.0259]	[ 0.018/0.0454]	1	chr6:156868970-156869187
Treated (3h)	3309	A	A	G	A	G	934	653	1	0.0271	0.9829	0.00	0.0171	0.00	0.00	0.9571	0.00	0.0413	0.0015	0.00	6301598104095540	8274167377601510	MT-ND1	.	M1I	.	M1I	[ 0.0103/0.0279]	[ 0.0283/0.0597]	8	chr1:238106772-238107369 chr17:22022360-22024802 chr14:84639090-84639184 chr2:117781403-117781669 chr6:156868970-156869187 chr4:93623411-93623518 chr10:37890121-37890389 chr20:55933304-55933519
Treated (3h)	3315	G	G	A	G	A	1008	597	1	0.0212	0.0169	0.00	0.9831	0.00	0.00	0.0285	0.00	0.9715	0.00	0.00	680583177472796	5943712176178930	MT-ND1	.	M3I	.	M3I	[ 0.0104/0.027]	[ 0.0175/0.0455]	9	chr1:238106772-238107369 chr17:22022360-22024802 chrX:55207544-55207846 chr2:117781403-117781669 chr2:140978948-140979142 chr6:156868970-156869187 chr4:93623411-93623518 chr10:37890121-37890389 chr20:55933304-55933519
Treated (3h)	3427	G	G	T	G	T	1046	1551	1	0.0116	0.00	0.00	0.9857	0.0143	0.00	0.0052	0.00	0.9852	0.0097	0.00	6133210470300190	6177664586627920	MT-ND1	G41S	G41R	.	G41C	[ 0.0085/0.0237]	[ 0.0057/0.016]	.	.
Treated (3h)	3613	C	C	A	C	A	508	430	1	0.033	0.0295	0.9705	0.00	0.00	0.00	0.0372	0.9628	0.00	0.00	0.00	5236592680095320	5206844092317150	MT-ND1	L103M	.	L103V	.	[ 0.0176/0.0485]	[ 0.0226/0.06]	1	chr9:5094373-5094530
Treated (3h)	3990	C	C	T	C	T	862	956	1	0.0088	0.00	0.9896	0.0012	0.0093	0.00	0.00	0.9916	0.00	0.0084	0.00	3.12039e+16	3737777859092780	MT-ND1	.	.	.	.	[ 0.0044/0.0185]	[ 0.0039/0.0167]	3	chr5:60057663-60057851 chrX:142521414-142521512 chr22:24348211-24348392
Treated (3h)	4427	G	G	A	G	A	313	296	1	0.0969	0.0927	0.00	0.9073	0.00	0.00	0.1014	0.00	0.8986	0.00	0.00	6858338186820460	6837189578206350	MT-TM					[ 0.0649/0.1303]	[ 0.0715/0.1414]	11	chr1:238105788-238106144 chr11:103277962-103278170 chr17:22024848-22026588 chr2:131029645-131030056 chr2:132143059-132143446 chr2:117782420-117782668 chr7:57253738-57254125 chr7:63571924-63572277 chr8:47739510-47739709 chrY:8240078-8240289 chr19:12206916-12207109
Treated (3h)	4456	C	C	T	C	T	345	292	1	0.0958	0.00	0.913	0.00	0.087	0.00	0.00	0.8938	0.00	0.1062	0.00	7282415788895800	6923243533448070	MT-TM					[ 0.0612/0.1218]	[ 0.0754/0.1471]	15	chr1:564464-570304 chr1:238105788-238106144 chr11:103277962-103278170 chr17:22024848-22026588 chr2:131029645-131030056 chr2:132143059-132143446 chr2:140977933-140978082 chr7:141503280-141503668 chr4:156383810-156384225 chrY:8240078-8240289 chr12:127068856-127068938 chr12:127067855-127067915 chr12:127067916-127067962 chr12:127068057-127068103 chr12:127068104-127068150
Treated (3h)	4544	C	C	T	C	T	878	711	1	0.017	0.00	0.9852	0.00	0.0148	0.00	0.00	0.9803	0.00	0.0197	0.00	5.34993e+16	5431974894951410	MT-ND2	H25Q	.	H25Q	.	[ 0.0084/0.0254]	[ 0.0115/0.0331]	.	.
Treated (3h)	4769	A	A	G	A	G	914	862	1	0.0304	0.9814	0.00	0.0186	0.00	0.00	0.9571	0.00	0.0429	0.00	0.00	6651382090686700	1.15193e+16	MT-ND2	.	M100I	.	M100I	[ 0.0114/0.0298]	[ 0.0312/0.0588]	6	chr1:564464-570304 chr1:238105374-238105553 chr1:50482869-50483044 chrX:55206221-55206414 chr7:141502861-141503015 chr4:156383468-156383756 chr8:32873058-32873197
Treated (3h)	4793	A	A	G	A	G	962	1045	1	0.0179	0.9823	0.00	0.0177	0.00	0.00	0.9818	0.00	0.0182	0.00	0.00	6732261768372250	7478448458727950	MT-ND2	.	M108I	.	M108I	[ 0.0108/0.0283]	[ 0.0115/0.0284]	.	.
Treated (3h)	4833	A	A	G	A	G	1141	1042	2	0.027	0.9649	0.00	0.0351	0.00	0.00	0.9818	0.00	0.0182	0.00	0.00	1.32775e+16	7473359246997650	MT-ND2	.	T122P	T122A	T122S	[ 0.0257/0.0475]	[ 0.0115/0.0285]	.	.
Treated (3h)	4930	T	T	C	T	C	898	1089	1	0.0317	0.0011	0.0356	0.0022	0.961	0.00	0.00	0.0285	0.00	0.9715	0.00	1.02519e+16	1.09066e+16	MT-ND2	L154H	L154P	L154R	.	[ 0.0252/0.05]	[ 0.02/0.0403]	.	.
Treated (3h)	4937	T	T	C	T	C	1062	994	1	0.0117	0.0019	0.0122	0.00	0.9859	0.00	0.00	0.0111	0.00	0.9889	0.00	5.35992e+16	425770156819182	MT-ND2	.	.	.	.	[ 0.0069/0.0211]	[ 0.0059/0.02]	2	chr17:22024848-22026588 chr2:156120914-156121314
Treated (3h)	5108	T	T	C	T	C	1113	1242	1	0.0786	0.00	0.0764	0.0009	0.9227	0.00	0.00	0.0805	0.00	0.9195	0.00	2.15506e+16	250450424026272	MT-ND2	.	.	.	.	[ 0.0621/0.0935]	[ 0.0666/0.097]	1	chr17:22024848-22026588
Treated (3h)	5746	G	G	A	G	A	24837	21007	2	0.0075	0.0052	0.00	0.9948	0.00	0.00	0.0104	0.00	0.9884	0.0012	0.00	6429625998998920	9476035149103320	.					[ 0.0043/0.0061]	[ 0.0091/0.0118]	1	chr1:143343289-143343540 chr1:142791272-142791468 chr1:143244898-143245130 chr14:32953304-32954324 chr2:95566509-95566715 chrUn_gl000218:15613-15864 chr21:9734195-9734391 chrY:13288762-13288994
Treated (3h)	5878	T	T	C	T	C	62099	79160	1	0.0123	0.0014	0.0132	0.0005	0.9849	0.00	0.0002	0.0117	0.00	0.9881	0.00	3346643303747750	3997724192579010	MT-TY					[ 0.0123/0.0141]	[ 0.0109/0.0124]	1	chrX:55205185-55205511
Treated (3h)	5892	T	T	C	T	C	23110	29608	1	0.0107	0.0005	0.0102	0.0007	0.9885	0.0001	0.00	0.0111	0.00	0.9889	0.0001	1011164527155370	1.44466e+16	.					[ 0.009/0.0116]	[ 0.01/0.0124]	0	chr17:22026593-22028979 chr8:111946452-111946870
Treated (3h)	5908	T	T	C	T	C	1424	2455	1	0.0111	0.00	0.0119	0.00	0.9881	0.00	0.00	0.0106	0.00	0.9894	0.00	7238325947118430	1.15944e+16	MT-CO1	F2Y	F2S	F2C	.	[ 0.0073/0.0192]	[ 0.0072/0.0155]	.	.
Treated (3h)	5910	G	G	A	G	A	1226	2425	1	0.0118	0.0155	0.00	0.9845	0.00	0.00	0.0099	0.00	0.9901	0.00	0.00	7504690871559470	1.08506e+16	MT-CO1	A3T	A3P	.	A3S	[ 0.0098/0.0242]	[ 0.0066/0.0148]	4	chr17:19508361-19508833 chr4:156382331-156382606 chr8:111946452-111946870 chr8:134767936-134768160
Treated (3h)	5913	G	G	A	G	A	823	1559	1	0.0155	0.0219	0.00	0.9769	0.0012	0.00	0.0122	0.00	0.9878	0.00	0.00	6221911032723450	8176560197605300	MT-CO1	D4N	D4H	.	D4Y	[ 0.0136/0.0345]	[ 0.0077/0.0191]	6	chr17:22026593-22028979 chr17:19508361-19508833 chr9:95301351-95301619 chr4:156382331-156382606 chr8:111946452-111946870 chr8:134767936-134768160
Treated (3h)	6028	G	G	C	G	C	1001	754	1	0.0228	0.001	0.02	0.979	0.00	0.00	0.00	0.0265	0.9735	0.00	0.00	7572856186122940	7189165135682530	MT-CO1	G42D	G42A	.	G42V	[ 0.0128/0.0308]	[ 0.017/0.0409]	.	.
Treated (3h)	6173	C	T	C	T	C	1037	1087	2	0.1544	0.00	0.1186	0.00	0.8814	0.00	0.00	0.1886	0.00	0.8114	0.00	2.60821e+16	3.41152e+16	MT-CO1	.	.	.	.	[ 0.1003/0.1398]	[ 0.1664/0.213]	3	chr17:22026593-22028979 chr9:81355927-81356087 chr8:111946452-111946870 chrY:13289184-13289403
Treated (3h)	6281	A	A	G	A	G	1169	1267	1	0.0123	0.9872	0.00	0.0128	0.00	0.00	0.9882	0.00	0.0118	0.00	0.00	6.37482e+16	6431240900684710	MT-CO1	.	W126C	.	W126C	[ 0.0076/0.0213]	[ 0.007/0.0196]	2	chr5:99390466-99390749 chr14:32953304-32954324
Treated (3h)	6326	C	C	T	C	T	1336	1406	1	0.0106	0.00	0.9888	0.00	0.0112	0.00	0.0007	0.9886	0.0007	0.01	0.00	6554572130140450	6043437310107170	MT-CO1	.	.	.	.	[ 0.0066/0.0186]	[ 0.0058/0.0168]	2	chr5:99390466-99390749 chr14:32953304-32954324
Treated (3h)	6335	C	C	T	C	T	1280	1404	1	0.0108	0.00	0.9891	0.00	0.0109	0.00	0.00	0.9893	0.00	0.0107	0.00	6146547748553440	6677078810447250	MT-CO1	D144E	.	D144E	.	[ 0.0063/0.0185]	[ 0.0063/0.0177]	3	chr5:99390466-99390749 chr14:32953304-32954324 chr16:3418052-3418837
Treated (3h)	6353	A	A	G	A	G	1180	1422	1	0.0115	0.9873	0.00	0.0127	0.00	0.00	0.9887	0.00	0.0105	0.0007	0.00	6.23893e+16	660588642299549	MT-CO1	.	L150F	.	L150F	[ 0.0075/0.0211]	[ 0.0062/0.0175]	11	chr1:107348016-107348228 chr5:99390466-99390749 chr17:22026593-22028979 chr14:32953304-32954324 chr2:50815830-50816528 chr2:203483969-203484201 chr2:212643406-212643639 chr2:220913577-220913709 chr7:68798102-68798250 chr9:83178584-83179111 chr16:3418052-3418837
Treated (3h)	6356	C	C	T	C	T	1173	1404	1	0.012	0.00	0.9872	0.00	0.0128	0.00	0.00	0.9886	0.00	0.0114	0.00	6379448673273040	7027553391861080	MT-CO1	H151Q	.	H151Q	.	[ 0.0076/0.0212]	[ 0.0069/0.0186]	4	chr5:99390466-99390749 chr17:22026593-22028979 chr14:32953304-32954324 chr2:50815830-50816528
Treated (3h)	6398	C	C	T	C	T	1531	1463	1	0.008	0.0007	0.9935	0.00	0.0059	0.00	0.00	0.9897	0.00	0.0103	0.00	4323339658828630	6733429339231460	MT-CO1	I165M	.	I165M	.	[ 0.0029/0.0113]	[ 0.0061/0.017]	18	chr1:107348016-107348228 chr5:99381642-99390437 chr5:99390466-99390749 chr5:97746883-97747043 chr14:32953304-32954324 chr2:50815830-50816528 chr2:203483969-203484201 chr2:95565794-95565948 chr2:212643406-212643639 chr2:220913577-220913709 chr7:63569338-63570083 chr7:141501208-141501408 chr7:68798102-68798250 chr9:5097128-5098094 chr9:83178584-83179111 chr10:71351669-71352237 chrY:13289459-1328962…
Treated (3h)	6719	T	T	C	T	C	1622	1897	1	0.0091	0.0006	0.0099	0.0006	0.9889	0.00	0.00	0.0084	0.00	0.9916	0.00	6190689372752590	6470615414294610	MT-CO1	.	.	.	.	[ 0.0059/0.0161]	[ 0.0051/0.0138]	22	chr5:99381642-99390437 chr5:97746055-97746870 chr5:5395535-5396043 chr11:103275372-103276049 chr3:89638175-89638676 chr2:50815830-50816528 chr2:132140548-132141253 chr2:131031988-131032688 chr2:167271087-167271223 chr2:212643707-212643923 chr2:95565445-95565716 chr7:63569338-63570083 chr7:68797073-68797666 chr7:57256058-57256805 chr9:5097128-5098094 chr9:83178584-83179111 chr6:92437028-92437241 c…
Treated (3h)	6722	G	G	A	G	A	1644	1922	1	0.0093	0.0103	0.00	0.9897	0.00	0.00	0.0083	0.00	0.9917	0.00	0.00	7618020458435330	7416183014046590	MT-CO1	.	M273I	.	M273I	[ 0.0063/0.0166]	[ 0.005/0.0136]	20	chr1:107347448-107347964 chr5:97746055-97746870 chr11:103275372-103276049 chr3:89638175-89638676 chr2:50815830-50816528 chr2:132140548-132141253 chr2:131031988-131032688 chr2:212643707-212643923 chr2:95565445-95565716 chr7:63569338-63570083 chr7:68797073-68797666 chr7:57256058-57256805 chr9:5097128-5098094 chr9:83178584-83179111 chr6:92437028-92437241 chr4:156380961-156381891 chr8:111945560-11194…
Treated (3h)	6725	C	C	A	C	A	1721	1941	1	0.009	0.0093	0.9901	0.00	0.0006	0.00	0.0088	0.9912	0.00	0.00	0.00	7177062164845320	7808831883710490	MT-CO1	.	.	.	.	[ 0.0056/0.0152]	[ 0.0054/0.0141]	19	chr1:107347448-107347964 chr5:97746055-97746870 chr5:5395535-5396043 chr11:103275372-103276049 chr3:89638175-89638676 chr2:132140548-132141253 chr2:131031988-131032688 chr2:212643707-212643923 chr2:95565445-95565716 chr7:63569338-63570083 chr7:68797073-68797666 chr7:57256058-57256805 chr9:5097128-5098094 chr9:83178584-83179111 chr4:156380961-156381891 chr8:111945560-111946060 chr8:104102162-10410…
Treated (3h)	6734	G	G	A	G	A	1580	2014	1	0.0086	0.0101	0.0006	0.9892	0.00	0.00	0.0074	0.00	0.9926	0.00	0.00	7111881589828770	7163409523316330	MT-CO1	.	M277I	.	M277I	[ 0.0061/0.0165]	[ 0.0044/0.0124]	18	chr1:107347448-107347964 chr5:5395535-5396043 chr11:103275372-103276049 chr17:22026593-22028979 chr3:89638175-89638676 chrX:125605687-125606435 chr2:132140548-132141253 chr2:131031988-131032688 chr2:167271087-167271223 chr2:95565445-95565716 chr7:63569338-63570083 chr7:68797073-68797666 chr7:57256058-57256805 chr9:5097128-5098094 chr8:111945560-111946060 chr10:71351669-71352237 chr16:3418052-3418…
Treated (3h)	6770	A	A	T	A	T	1703	2096	1	0.0084	0.99	0.0006	0.00	0.0094	0.00	0.9924	0.00	0.00	0.0076	0.00	7221251658252000	7464740154374070	MT-CO1	.	.	.	.	[ 0.0057/0.0153]	[ 0.0046/0.0125]	26	chr1:107347448-107347964 chr5:99381642-99390437 chr5:97746055-97746870 chr5:5395535-5396043 chr11:103275372-103276049 chr17:22026593-22028979 chr3:89638175-89638676 chr3:171252230-171252437 chr3:126724319-126724408 chr2:50815830-50816528 chr2:132140548-132141253 chr2:131031988-131032688 chr2:167271087-167271223 chr2:212643707-212643923 chr2:95565445-95565716 chr7:63569338-63570083 chr7:68797073-6…
Treated (3h)	7028	C	C	T	C	T	2164	1957	1	0.1364	0.00	0.8494	0.00	0.1506	0.00	0.00	0.8794	0.00	0.1206	0.00	6150610803442120	4974104827752460	MT-CO1	.	.	.	.	[ 0.1362/0.1663]	[ 0.1069/0.1358]	5	chr5:99381642-99390437 chrX:125605687-125606435 chr9:5097128-5098094 chr8:111945560-111946060 chr10:71351412-71351582
Treated (3h)	7328	C	C	T	C	T	1026	1613	1	0.0125	0.00	0.9834	0.00	0.0166	0.00	0.00	0.9895	0.0006	0.0099	0.00	6873942878825280	7142110668001880	MT-CO1	.	.	.	.	[ 0.0102/0.0266]	[ 0.006/0.0162]	.	.
Treated (3h)	7861	T	T	C	T	C	1016	1387	1	0.02	0.00	0.0236	0.00	0.9764	0.00	0.00	0.0173	0.00	0.9827	0.00	8864549777167310	9528317187164420	MT-CO2	D92E	.	D92E	.	[ 0.0158/0.0351]	[ 0.0115/0.0257]	3	chr5:99381642-99390437 chr5:97745494-97745576 chr17:22026593-22028979
Treated (3h)	7867	C	C	T	C	T	1004	1248	1	0.0502	0.001	0.9402	0.001	0.0578	0.00	0.00	0.9559	0.00	0.0441	0.00	1.6207e+16	169576156044617	MT-CO2	.	.	.	.	[ 0.0449/0.0741]	[ 0.0339/0.057]	3	chr5:97745494-97745576 chr17:22026593-22028979 chr7:63568540-63568679
Treated (3h)	8011	A	A	G	A	G	636	868	1	0.0233	0.9733	0.00	0.0267	0.00	0.00	0.9781	0.00	0.0207	0.0012	0.00	6098216253360440	6738254237899710	MT-CO2	.	.	.	.	[ 0.0164/0.0427]	[ 0.0129/0.0328]	2	chr5:99381642-99390437 chr2:81893608-81893849
Treated (3h)	8014	A	A	C	A	C	611	870	1	0.0236	0.9722	0.0278	0.00	0.00	0.00	0.9782	0.0207	0.00	0.0011	0.00	600657447581493	6742089102454390	MT-CO2	.	.	.	.	[ 0.0171/0.0444]	[ 0.0129/0.0327]	3	chr5:99381642-99390437 chr17:22026593-22028979 chr2:81893608-81893849
Treated (3h)	8033	A	A	G	A	G	514	517	2	0.0339	0.963	0.00	0.035	0.00	0.0019	0.9671	0.00	0.0329	0.00	0.0019	5891472588842470	5757583620297960	MT-CO2	.	I150L	I150V	I150F	[ 0.0219/0.055]	[ 0.0203/0.0524]	3	chr5:99381642-99390437 chr17:22026593-22028979 chr2:81893608-81893849
Treated (3h)	8035	T	T	C	T	C	514	536	1	0.0343	0.00	0.035	0.00	0.965	0.00	0.00	0.0336	0.00	0.9664	0.00	5965226162094850	6037681823791250	MT-CO2	I150M	.	I150M	.	[ 0.0219/0.055]	[ 0.021/0.0528]	1	chr5:99381642-99390437
Treated (3h)	8056	A	A	G	A	G	551	487	1	0.0347	0.9673	0.00	0.0327	0.00	0.00	0.963	0.00	0.037	0.00	0.00	6107676470617210	5.87178e+16	MT-CO2	.	Q157H	.	Q157H	[ 0.0204/0.0514]	[ 0.0231/0.058]	1	chr5:99381642-99390437
Treated (3h)	8059	C	C	T	C	T	561	545	1	0.0316	0.00	0.9679	0.00	0.0321	0.00	0.00	0.9688	0.00	0.0312	0.00	6.13908e+16	5797885969618990	MT-CO2	D158E	.	D158E	.	[ 0.0201/0.0505]	[ 0.0192/0.0497]	4	chr5:99381642-99390437 chr2:81893608-81893849 chr2:132139470-132139603 chr2:131033634-131033767
Treated (3h)	8065	G	G	A	G	A	572	533	1	0.0317	0.0297	0.00	0.9703	0.00	0.00	0.0338	0.00	0.9662	0.00	0.00	5924107361238470	6049643161308170	MT-CO2	.	L160F	.	L160F	[ 0.0183/0.0474]	[ 0.0211/0.0531]	6	chr1:564464-570304 chr1:8969802-8969964 chr5:99381642-99390437 chr17:22026593-22028979 chr2:81893608-81893849 chr18:45379617-45379808
Treated (3h)	8087	T	T	C	T	C	546	429	1	0.0369	0.00	0.033	0.00	0.967	0.00	0.00	0.042	0.00	0.958	0.00	6091754128487090	5669076170662840	MT-CO2	L168M	.	L168V	.	[ 0.0206/0.0518]	[ 0.0263/0.0658]	1	chr5:99381642-99390437
Treated (3h)	8089	A	A	G	A	G	583	386	1	0.0372	0.9674	0.0017	0.0309	0.00	0.00	0.9534	0.00	0.0466	0.00	0.00	6.11184e+16	5467331694872340	MT-CO2	.	L168F	.	L168F	[ 0.0193/0.0486]	[ 0.0292/0.073]	1	chr5:99381642-99390437
Treated (3h)	8093	T	T	C	T	C	589	487	1	0.0335	0.00	0.0306	0.00	0.9694	0.00	0.00	0.037	0.00	0.963	0.00	620026595852287	5891661996341120	MT-CO2	L170M	.	L170V	.	[ 0.0191/0.0481]	[ 0.0231/0.058]	3	chr1:8969802-8969964 chr5:99381642-99390437 chr2:81893608-81893849
Treated (3h)	8104	T	T	C	T	C	583	472	1	0.1128	0.00	0.0978	0.00	0.9022	0.00	0.00	0.1314	0.00	0.8686	0.00	131853037805099	1.25454e+16	MT-CO2	D173E	.	D173E	.	[ 0.0761/0.1247]	[ 0.1037/0.165]	.	.
Treated (3h)	8119	T	T	C	T	C	542	460	1	0.0359	0.00	0.0332	0.00	0.9668	0.00	0.00	0.0391	0.00	0.9609	0.00	6078907795703050	5772806357850160	MT-CO2	.	.	.	.	[ 0.0208/0.0522]	[ 0.0245/0.0614]	6	chr1:8969802-8969964 chr5:99381642-99390437 chr17:22026593-22028979 chr2:132139470-132139603 chr2:131033634-131033767 chr7:68795704-68795854
Treated (3h)	8122	A	A	G	A	G	609	493	1	0.0318	0.9704	0.00	0.0296	0.00	0.00	0.9655	0.00	0.0345	0.00	0.00	6257693722384200	5594161640558460	MT-CO2	.	.	.	.	[ 0.0185/0.0465]	[ 0.0213/0.0549]	1	chr5:99381642-99390437
Treated (3h)	8135	T	T	C	T	C	490	515	1	0.0328	0.002	0.0367	0.00	0.9612	0.00	0.00	0.0291	0.00	0.9709	0.00	580761989741364	5.18194e+16	MT-CO2	F184I	F184L	F184V	.	[ 0.023/0.0577]	[ 0.0173/0.0479]	.	.
Treated (3h)	8200	T	T	C	T	C	593	448	1	0.0903	0.00	0.0759	0.00	0.9241	0.00	0.00	0.1094	0.00	0.8906	0.00	1.15534e+16	1.07963e+16	MT-CO2	.	.	.	.	[ 0.057/0.1002]	[ 0.0835/0.1419]	1	chr17:22026593-22028979
Treated (3h)	8304	G	G	A	G	A	589	279	1	0.0311	0.0238	0.00	0.9762	0.00	0.00	0.0466	0.00	0.9534	0.00	0.00	512057266299605	3945229222373460	MT-TK					[ 0.0138/0.0399]	[ 0.0267/0.0788]	.	.
Treated (3h)	8308	A	A	T	A	T	586	350	1	0.0417	0.9522	0.00	0.00	0.0478	0.00	0.9686	0.00	0.00	0.0314	0.00	8029734699253720	3518980517329220	MT-TK					[ 0.033/0.0684]	[ 0.017/0.0561]	1	chr2:203480260-203480300
Treated (3h)	8320	C	C	A	C	A	539	440	1	0.0296	0.026	0.974	0.00	0.00	0.00	0.0341	0.9659	0.00	0.00	0.00	5033201546185730	4.9847e+16	MT-TK					[ 0.0151/0.0435]	[ 0.0203/0.0559]	.	.
Treated (3h)	8336	T	T	C	T	C	608	612	1	0.0361	0.00	0.051	0.00	0.949	0.00	0.00	0.0212	0.00	0.9788	0.00	912862636873717	4950000161266170	MT-TK					[ 0.0359/0.0717]	[ 0.0121/0.0364]	2	chr17:22029026-22029211 chr10:101817144-101817658
Treated (3h)	8338	A	A	G	A	G	597	615	1	0.0256	0.9698	0.00	0.0302	0.00	0.00	0.9772	0.00	0.0211	0.0016	0.00	6127234241775920	4863939010713170	MT-TK					[ 0.0188/0.0475]	[ 0.012/0.0362]	1	chr5:99381642-99390437
Treated (3h)	8341	A	A	C	A	C	571	624	1	0.0209	0.9772	0.0228	0.00	0.00	0.00	0.9808	0.0192	0.00	0.00	0.00	4832878564859690	4611609276506640	MT-TK					[ 0.013/0.039]	[ 0.0107/0.0337]	.	.
Treated (3h)	8343	A	A	G	A	G	549	643	1	0.0218	0.9763	0.00	0.0237	0.00	0.00	0.9798	0.00	0.0202	0.00	0.00	4.78495e+16	4942867916740710	MT-TK					[ 0.0135/0.0405]	[ 0.0115/0.0346]	.	.
Treated (3h)	8345	C	C	T	C	T	556	617	1	0.0222	0.00	0.9766	0.00	0.0234	0.00	0.0016	0.9773	0.00	0.0211	0.00	4800417345921780	4805991710405090	MT-TK					[ 0.0133/0.04]	[ 0.012/0.0361]	3	chr5:99381642-99390437 chr17:22029026-22029211 chr10:101817144-101817658
Treated (3h)	8347	A	A	T	A	T	585	620	1	0.0216	0.9778	0.00	0.00	0.0222	0.00	0.979	0.00	0.00	0.021	0.00	4830815054226550	4.89979e+16	MT-TK					[ 0.0126/0.038]	[ 0.0119/0.0359]	1	chr17:22029026-22029211
Treated (3h)	8356	T	T	C	T	C	533	628	1	0.037	0.00	0.0563	0.0019	0.9418	0.00	0.00	0.0207	0.0016	0.9777	0.00	8475728384424500	4889974229080080	MT-TK					[ 0.0395/0.0795]	[ 0.0118/0.0355]	.	.
Treated (3h)	8358	A	A	G	A	G	569	640	1	0.024	0.9736	0.00	0.0264	0.00	0.00	0.9781	0.00	0.0219	0.00	0.00	537362200280442	5227500847129250	MT-TK					[ 0.0157/0.0434]	[ 0.0127/0.0367]	.	.
Treated (3h)	8371	C	C	T	C	T	580	644	2	0.0343	0.00	0.95	0.00	0.05	0.00	0.0016	0.9783	0.00	0.0202	0.00	8621120378699490	4889098116724490	MT-ATP8	.	.	.	.	[ 0.0348/0.0711]	[ 0.0115/0.0346]	3	chr5:99381642-99390437 chr17:22029026-22029211 chr10:101817144-101817658
Treated (3h)	8378	A	A	G	A	G	683	626	1	0.0321	0.9575	0.00	0.0425	0.00	0.00	0.9792	0.00	0.0208	0.00	0.00	9065071768374330	4.94463e+16	MT-ATP8	.	N5H	N5D	N5Y	[ 0.0295/0.0605]	[ 0.0118/0.0356]	1	chr17:22029026-22029211
Treated (3h)	8384	A	A	T	A	T	698	661	1	0.0294	0.9599	0.00	0.00	0.0401	0.00	0.9818	0.00	0.00	0.0182	0.00	8775978549122210	4449277880929780	MT-ATP8	.	T7P	T7A	T7S	[ 0.0277/0.0576]	[ 0.0101/0.0318]	.	.
Treated (3h)	8519	G	G	C	G	C	1486	1541	1	0.0142	0.00	0.0148	0.9852	0.00	0.00	0.00	0.0136	0.9857	0.0006	0.00	9084431789048920	873963617002446	MT-ATP8	E52K	E52Q	.	.	[ 0.0097/0.0224]	[ 0.0088/0.0209]	.	.
Treated (3h)	8523	C	C	T	C	T	1521	1609	2	0.0134	0.0007	0.9849	0.00	0.0145	0.00	0.00	0.9869	0.0006	0.0124	0.00	8998169770998280	853375896960522	MT-ATP8	P53Q	.	P53R	P53L	[ 0.0095/0.0219]	[ 0.0079/0.0192]	3	chr2:131034058-131034126 chr2:132139117-132139185 chr7:63567880-63567972
Treated (3h)	8542	T	T	C	T	C	1442	1832	1	0.0131	0.00	0.0153	0.0028	0.982	0.00	0.00	0.0115	0.0022	0.9858	0.00	8682318501991710	8751047388600920	MT-ATP8;MT-ATP6	C59W	F6L	C59W	.	[ 0.01/0.0231]	[ 0.0074/0.0176]	.	.
Treated (3h)	8545	G	G	A	G	A	1492	1854	1	0.0126	0.0141	0.00	0.9853	0.0007	0.00	0.0113	0.00	0.9833	0.0054	0.00	8721483912445730	8473323942139900	MT-ATP8;MT-ATP6	A7T	A7P	.	A7S	[ 0.0091/0.0215]	[ 0.0073/0.0174]	7	chr1:564464-570304 chr17:22029254-22031051 chr2:131034058-131034126 chr2:132139117-132139185 chr7:63567880-63567972 chr6:92436438-92436775 chr6:1706298-1706399
Treated (3h)	8547	T	T	C	T	C	1454	1865	1	0.0121	0.00	0.0144	0.00	0.9856	0.00	0.00	0.0102	0.0005	0.9893	0.00	8672367121807110	83389069459599	MT-ATP8;MT-ATP6	L61H	L61P	L61R	.	[ 0.0093/0.0221]	[ 0.0064/0.016]	3	chr2:131034058-131034126 chr2:132139117-132139185 chr7:63567880-63567972
Treated (3h)	8553	C	C	T	C	T	1434	2058	1	0.012	0.0021	0.9833	0.00	0.0146	0.00	0.00	0.9898	0.00	0.0102	0.00	8351543686961950	9377802880832300	MT-ATP8;MT-ATP6	F9L	.	S63W	S63L	[ 0.0095/0.0224]	[ 0.0066/0.0156]	3	chr2:131034058-131034126 chr2:132139117-132139185 chr7:63567880-63567972
Treated (3h)	8555	T	T	C	T	C	1440	1972	1	0.0123	0.0007	0.0146	0.00	0.9847	0.00	0.00	0.0106	0.0005	0.9888	0.00	8522697339870670	926468384905335	MT-ATP8;MT-ATP6	L64M	I10T	L64V	.	[ 0.0094/0.0223]	[ 0.0069/0.0163]	1	chr7:63567880-63567972
Treated (3h)	8562	C	C	G	C	G	1397	1710	2	0.0138	0.00	0.9843	0.0157	0.00	0.00	0.00	0.9877	0.0123	0.00	0.00	8959019992771100	9028100742357500	MT-ATP8;MT-ATP6	P66Q	.	P66R	P66L	[ 0.0103/0.0239]	[ 0.0079/0.0188]	6	chr5:99381642-99390437 chr2:131034058-131034126 chr2:132139117-132139185 chr7:63567880-63567972 chr6:1706298-1706399 chr10:101817144-101817658
Treated (3h)	8571	A	A	C	A	C	1404	1814	1	0.014	0.9843	0.0157	0.00	0.00	0.00	0.9868	0.0127	0.00	0.0006	0.00	9011321938576600	9592543568817820	MT-ATP8;MT-ATP6	.	.	.	.	[ 0.0102/0.0237]	[ 0.0084/0.0191]	.	.
Treated (3h)	8574	C	C	T	C	T	1430	1892	1	0.0129	0.00	0.9846	0.00	0.0154	0.00	0.00	0.9889	0.00	0.0111	0.00	9049242775178820	9219786172313690	MT-ATP6	.	.	.	.	[ 0.0101/0.0233]	[ 0.0072/0.017]	2	chr2:88124409-88124884 chr7:63567880-63567972
Treated (3h)	8575	C	C	T	C	T	1410	1838	1	0.0132	0.00	0.9844	0.00	0.0156	0.00	0.0005	0.988	0.00	0.0114	0.00	897786385615596	9076905207215400	MT-ATP6	L17M	.	L17V	.	[ 0.0102/0.0236]	[ 0.0074/0.0175]	1	chr7:63567880-63567972
Treated (3h)	8583	C	C	A	C	A	1371	1788	1	0.0133	0.016	0.984	0.00	0.00	0.00	0.0112	0.9888	0.00	0.00	0.00	8920763095882800	881866231289958	MT-ATP6	.	.	.	.	[ 0.0105/0.0243]	[ 0.0071/0.0173]	4	chr17:22029254-22031051 chr7:63567880-63567972 chr6:92436438-92436775 chr6:1706298-1706399
Treated (3h)	8588	T	T	C	T	C	1272	1822	1	0.0139	0.0008	0.0173	0.00	0.9819	0.00	0.00	0.0115	0.00	0.9885	0.00	8676490202034490	9095287493859780	MT-ATP6	V21E	V21A	V21G	.	[ 0.0113/0.0262]	[ 0.0074/0.0177]	1	chr7:63567880-63567972
Treated (3h)	8592	G	G	A	G	A	1366	1774	1	0.0137	0.0161	0.00	0.9839	0.00	0.00	0.0118	0.00	0.9882	0.00	0.00	8913317123674710	9045719266879210	MT-ATP6	.	.	.	.	[ 0.0105/0.0244]	[ 0.0076/0.0181]	5	chr17:22029254-22031051 chr7:63567880-63567972 chr6:92436438-92436775 chr6:1706298-1706399 chr10:101817144-101817658
Treated (3h)	8697	G	G	T	G	T	1369	1767	1	0.0201	0.00	0.00	0.9759	0.0241	0.00	0.00	0.00	0.9825	0.017	0.00	1.19894e+16	1.18916e+16	MT-ATP6	.	M57I	.	M57I	[ 0.0171/0.0338]	[ 0.0118/0.0242]	7	chr5:99381642-99390437 chr17:22029254-22031051 chr7:63567571-63567711 chr6:92436438-92436775 chr8:20408707-20408917 chr10:101817144-101817658 chr16:10818730-10818993
Treated (3h)	8701	A	A	G	A	G	1426	1773	1	0.0619	0.9432	0.00	0.0568	0.00	0.00	0.934	0.00	0.066	0.00	0.00	2300321036192680	3156227146965950	MT-ATP6	.	T59P	T59A	T59S	[ 0.0459/0.0701]	[ 0.0553/0.0785]	3	chr1:564464-570304 chr5:99381642-99390437 chr2:88124409-88124884
Treated (3h)	8719	G	G	T	G	T	1434	1719	1	0.0079	0.00	0.00	0.9909	0.0091	0.00	0.00	0.00	0.993	0.007	0.00	5980571237271670	5724106703070960	MT-ATP6	.	G65R	.	G65W	[ 0.0051/0.0156]	[ 0.0039/0.0123]	.	.
Treated (3h)	8837	T	T	C	T	C	1122	1366	1	0.0197	0.0009	0.0205	0.00	0.9786	0.00	0.00	0.019	0.00	0.981	0.00	8709778225982340	1009988177293130	MT-ATP6	M104K	M104T	.	.	[ 0.0135/0.0307]	[ 0.0129/0.0279]	2	chr2:132138606-132138935 chr2:131034308-131034637
Treated (3h)	8879	G	G	A	G	A	1082	1373	1	0.0102	0.0111	0.00	0.9889	0.00	0.00	0.0095	0.00	0.9905	0.00	0.00	5.19107e+16	5929576308047230	MT-ATP6	R118H	R118P	.	R118L	[ 0.0061/0.0195]	[ 0.0054/0.0163]	3	chr1:107345592-107345864 chr7:57235095-57235467 chr16:10818730-10818993
Treated (3h)	8940	C	C	T	C	T	986	1309	2	0.0187	0.001	0.9767	0.00	0.0223	0.00	0.00	0.984	0.00	0.016	0.00	8149571667573320	8555217308583920	MT-ATP6	I138M	.	I138M	.	[ 0.0146/0.0337]	[ 0.0104/0.0245]	4	chr5:99381642-99390437 chr17:22029254-22031051 chr2:132138606-132138935 chr2:131034308-131034637
Treated (3h)	9021	T	T	C	T	C	1121	1304	1	0.0087	0.0018	0.0098	0.00	0.9884	0.00	0.00	0.0077	0.00	0.9923	0.00	4230608909136760	4185703876028400	MT-ATP6	.	.	.	.	[ 0.0053/0.0177]	[ 0.004/0.0143]	5	chr17:22029254-22031051 chr2:132138606-132138935 chr2:131034308-131034637 chr7:57235095-57235467 chr6:153988158-153988297
Treated (3h)	9022	G	G	A	G	A	1105	1298	1	0.0083	0.01	0.00	0.99	0.00	0.00	0.0069	0.00	0.9931	0.00	0.00	4435044120632330	367800293472209	MT-ATP6	A166T	A166P	.	A166S	[ 0.0053/0.018]	[ 0.0034/0.0133]	.	.
Treated (3h)	9112	C	C	T	C	T	871	880	1	0.0251	0.00	0.9747	0.00	0.0253	0.00	0.00	0.975	0.00	0.025	0.00	7898850217309560	8005005301171980	MT-ATP6	L196M	.	L196V	.	[ 0.0165/0.0381]	[ 0.0164/0.0378]	1	chr17:22029254-22031051
Treated (3h)	9114	A	A	G	A	G	853	840	1	0.0266	0.973	0.00	0.027	0.00	0.00	0.9738	0.00	0.0262	0.00	0.00	8177941138881090	7853013558699250	MT-ATP6	.	.	.	.	[ 0.0178/0.0403]	[ 0.0171/0.0395]	1	chr17:22029254-22031051
Treated (3h)	9118	C	C	T	C	T	821	823	1	0.0268	0.00	0.9732	0.00	0.0268	0.00	0.00	0.9733	0.00	0.0267	0.00	7806173104019350	7864824341128690	MT-ATP6	L198M	.	L198V	.	[ 0.0175/0.0405]	[ 0.0175/0.0404]	1	chr17:22029254-22031051
Treated (3h)	9126	T	T	G	T	G	741	782	1	0.0263	0.0013	0.00	0.0256	0.973	0.00	0.00	0.0064	0.0269	0.9668	0.00	6771252856372310	7023811981777740	MT-ATP6	.	.	.	.	[ 0.0162/0.04]	[ 0.0174/0.0409]	2	chr17:22029254-22031051 chr4:156378655-156379210
Treated (3h)	9129	C	C	T	C	T	751	825	1	0.0273	0.00	0.972	0.00	0.028	0.00	0.00	0.9733	0.00	0.0267	0.00	7364419318377920	78968043684703	MT-ATP6	I201M	.	I201M	.	[ 0.0181/0.0426]	[ 0.0175/0.0403]	9	chr5:99381642-99390437 chr17:22029254-22031051 chr6:32674471-32674678 chr6_qbl_hap6:3906565-3906772 chr6_cox_hap2:4120111-4120318 chr6_mcf_hap5:4011518-4011725 chr6_dbb_hap3:3956883-3957090 chr6_mann_hap4:4132121-4132328 chr6_ssto_hap7:4106622-4106829
Treated (3h)	9132	A	A	C	A	C	799	750	1	0.0323	0.9712	0.0288	0.00	0.00	0.00	0.964	0.036	0.00	0.00	0.00	7960499362961720	8886330525559620	MT-ATP6	.	.	.	.	[ 0.019/0.043]	[ 0.0247/0.0521]	9	chr17:22029254-22031051 chr6:32674471-32674678 chr4:156378655-156379210 chr6_qbl_hap6:3906565-3906772 chr6_cox_hap2:4120111-4120318 chr6_mcf_hap5:4011518-4011725 chr6_dbb_hap3:3956883-3957090 chr6_mann_hap4:4132121-4132328 chr6_ssto_hap7:4106622-4106829
Treated (3h)	9148	T	T	C	T	C	760	787	1	0.0278	0.00	0.0303	0.0013	0.9684	0.00	0.00	0.0254	0.00	0.9746	0.00	7833755449888640	7215514612573560	MT-ATP6	L208M	.	L208V	.	[ 0.02/0.0452]	[ 0.0163/0.0392]	10	chr5:99381642-99390437 chr17:22029254-22031051 chr6:32674471-32674678 chr4:156378655-156379210 chr6_qbl_hap6:3906565-3906772 chr6_cox_hap2:4120111-4120318 chr6_mcf_hap5:4011518-4011725 chr6_dbb_hap3:3956883-3957090 chr6_mann_hap4:4132121-4132328 chr6_ssto_hap7:4106622-4106829
Treated (3h)	9150	A	A	G	A	G	758	785	1	0.0259	0.9736	0.00	0.0264	0.00	0.00	0.9745	0.00	0.0255	0.00	0.00	717221314390421	7210744745161010	MT-ATP6	.	L208F	.	L208F	[ 0.0169/0.0406]	[ 0.0163/0.0393]	10	chr17:22029254-22031051 chr3:72632451-72632680 chr6:32674471-32674678 chr4:156378655-156379210 chr6_qbl_hap6:3906565-3906772 chr6_cox_hap2:4120111-4120318 chr6_mcf_hap5:4011518-4011725 chr6_dbb_hap3:3956883-3957090 chr6_mann_hap4:4132121-4132328 chr6_ssto_hap7:4106622-4106829
Treated (3h)	9153	C	C	T	C	T	701	779	1	0.0297	0.00	0.9672	0.00	0.0328	0.00	0.00	0.973	0.00	0.027	0.00	7727793998857700	7435994941839030	MT-ATP6	I209M	.	I209M	.	[ 0.0217/0.049]	[ 0.0175/0.0411]	9	chr17:22029254-22031051 chr6:32674471-32674678 chr4:156378655-156379210 chr6_qbl_hap6:3906565-3906772 chr6_cox_hap2:4120111-4120318 chr6_mcf_hap5:4011518-4011725 chr6_dbb_hap3:3956883-3957090 chr6_mann_hap4:4132121-4132328 chr6_ssto_hap7:4106622-4106829
Treated (3h)	9155	A	A	T	A	T	697	750	1	0.0297	0.9684	0.00	0.00	0.0316	0.00	0.972	0.00	0.00	0.028	0.00	7492152083649260	7413286263395660	MT-ATP6	.	Q210P	Q210R	Q210L	[ 0.0207/0.0476]	[ 0.0181/0.0427]	1	chr17:22029254-22031051
Treated (3h)	9162	C	C	T	C	T	625	654	1	0.0383	0.00	0.9648	0.00	0.0352	0.00	0.00	0.9587	0.00	0.0413	0.00	7284585488682430	8510548904833380	MT-ATP6	.	.	.	.	[ 0.0231/0.053]	[ 0.0283/0.0596]	12	chr17:22029254-22031051 chr3:72632451-72632680 chr6:32674471-32674678 chr6:153988402-153988464 chr4:156378655-156379210 chr6_qbl_hap6:3906565-3906772 chr6_cox_hap2:4120111-4120318 chr6_mcf_hap5:4011518-4011725 chr6_dbb_hap3:3956883-3957090 chr6_mann_hap4:4132121-4132328 chr6_ssto_hap7:4106622-4106829 chr19:12618785-12618910
Treated (3h)	9174	T	T	C	T	C	629	690	1	0.0371	0.0016	0.0334	0.00	0.965	0.00	0.00	0.0406	0.00	0.9594	0.00	6923511004767110	8855356159269510	MT-ATP6	.	.	.	.	[ 0.0217/0.0508]	[ 0.028/0.0582]	18	chr1:107345263-107345410 chr11:103272857-103273350 chr17:22029254-22031051 chr3:165879586-165879795 chr2:203481115-203481338 chr2:143857384-143857543 chr7:67092971-67093034 chr9:5100195-5100345 chr6:32674471-32674678 chr6:153988402-153988464 chr4:156378655-156379210 chr6_qbl_hap6:3906565-3906772 chr6_cox_hap2:4120111-4120318 chr6_mcf_hap5:4011518-4011725 chr6_dbb_hap3:3956883-3957090 chr6_mann_ha…
Treated (3h)	9180	A	A	G	A	G	603	715	1	0.0326	0.9652	0.00	0.0348	0.00	0.00	0.9678	0.00	0.0308	0.0014	0.00	6953085054535780	7452527186046330	MT-ATP6	.	.	.	.	[ 0.0226/0.0529]	[ 0.0202/0.0464]	3	chr5:99381642-99390437 chr17:22029254-22031051 chr19:12618785-12618910
Treated (3h)	9191	T	T	C	T	C	506	634	1	0.0263	0.002	0.0296	0.00	0.9684	0.00	0.00	0.0237	0.00	0.9763	0.00	5.06805e+16	5526892684566710	MT-ATP6	L222Q	L222P	L222R	.	[ 0.0176/0.0487]	[ 0.0141/0.039]	.	.
Treated (3h)	9192	G	G	A	G	A	523	644	1	0.0411	0.0421	0.00	0.9579	0.00	0.00	0.0404	0.00	0.9596	0.00	0.00	6888310404130960	828642959932142	MT-ATP6	.	.	.	.	[ 0.0276/0.0632]	[ 0.0275/0.0587]	13	chr1:107345263-107345410 chr5:99381642-99390437 chr11:103272857-103273350 chr17:22029254-22031051 chr3:72632451-72632680 chr2:143857384-143857543 chr7:67092971-67093034 chr9:5100195-5100345 chr6:153988402-153988464 chr4:156378655-156379210 chr4:65472105-65472313 chr8:68499860-68499998 chr19:12618785-12618910
Treated (3h)	9195	C	C	T	C	T	530	700	1	0.039	0.00	0.9642	0.00	0.0358	0.00	0.0014	0.9571	0.00	0.0414	0.00	6234516314153090	902176584256485	MT-ATP6	H223Q	.	H223Q	.	[ 0.0227/0.0556]	[ 0.0288/0.0591]	16	chr1:107345263-107345410 chr11:103272857-103273350 chr17:22029254-22031051 chr3:165879586-165879795 chr2:143857384-143857543 chr7:67092971-67093034 chr9:5100195-5100345 chr6:32674471-32674678 chr6:153988402-153988464 chr6_qbl_hap6:3906565-3906772 chr6_cox_hap2:4120111-4120318 chr6_mcf_hap5:4011518-4011725 chr6_dbb_hap3:3956883-3957090 chr6_mann_hap4:4132121-4132328 chr6_ssto_hap7:4106622-4106829 …
Treated (3h)	9201	C	C	T	C	T	537	580	1	0.0376	0.00	0.9646	0.00	0.0354	0.00	0.00	0.9603	0.00	0.0397	0.00	6.17534e+16	7314789999780830	MT-ATP6	N225K	.	N225K	.	[ 0.0224/0.0549]	[ 0.0263/0.0591]	15	chr17:22029254-22031051 chr3:165879586-165879795 chr3:72632451-72632680 chr2:131034746-131035586 chr2:132138164-132138497 chr2:143857384-143857543 chr6:32674471-32674678 chr4:65472105-65472313 chr6_qbl_hap6:3906565-3906772 chr6_cox_hap2:4120111-4120318 chr6_mcf_hap5:4011518-4011725 chr6_dbb_hap3:3956883-3957090 chr6_mann_hap4:4132121-4132328 chr6_ssto_hap7:4106622-4106829 chr19:12618785-12618910
Treated (3h)	9210	A	A	G	A	G	526	560	1	0.0387	0.962	0.00	0.038	0.00	0.00	0.9607	0.00	0.0393	0.00	0.00	6433063465426260	6976403787935950	MT-CO3	.	T2P	T2A	T2S	[ 0.0244/0.0583]	[ 0.0258/0.0591]	3	chr5:99381642-99390437 chr17:22029254-22031051 chr4:156378655-156379210
Treated (3h)	9212	C	C	T	C	T	560	527	1	0.0414	0.00	0.9589	0.0018	0.0393	0.00	0.00	0.9564	0.00	0.0436	0.00	6938830536975880	7121479802665250	MT-CO3	.	.	.	.	[ 0.0258/0.0591]	[ 0.029/0.0649]	2	chr17:22029254-22031051 chr3:89636003-89636120
Treated (3h)	9233	T	T	C	T	C	888	598	1	0.0283	0.00	0.0225	0.00	0.9775	0.00	0.00	0.0368	0.00	0.9632	0.00	6879539312896790	719091959836014	MT-CO3	H9Q	.	H9Q	.	[ 0.0144/0.0347]	[ 0.0241/0.0554]	4	chr17:22029254-22031051 chr3:72632451-72632680 chr4:65472105-65472313 chr8:68499860-68499998
Treated (3h)	9274	C	C	T	C	T	1495	1209	1	0.0092	0.00	0.992	0.00	0.008	0.00	0.00	0.9892	0.00	0.0108	0.00	5651210710930020	5779156222193010	MT-CO3	.	.	S23W	S23L	[ 0.0044/0.0141]	[ 0.0061/0.0185]	1	chr4:65472105-65472313
Treated (3h)	9379	G	G	A	G	A	1377	1562	1	0.0105	0.0109	0.00	0.9877	0.0007	0.0007	0.0102	0.00	0.9898	0.00	0.0007	6.37639e+16	7125723370485080	MT-CO3	.	W58S	.	W58L	[ 0.0065/0.0181]	[ 0.0062/0.0167]	.	.
Treated (3h)	9540	T	T	C	T	C	431	1136	1	0.1264	0.0023	0.1717	0.0394	0.7865	0.00	0.00	0.1092	0.00	0.8908	0.00	1.13962e+16	2.73525e+16	MT-CO3	L112M	.	L112V	.	[ 0.1389/0.2103]	[ 0.0923/0.1287]	8	chr1:564464-570304 chr5:99381642-99390437 chr17:22029254-22031051 chr7:57235767-57236433 chr7:63566841-63567208 chr4:12641918-12642259 chr4:156378655-156379210 chr13:41342488-41342558
Treated (3h)	9548	G	A	G	A	G	487	1139	1	0.1242	0.8439	0.00	0.1561	0.00	0.00	0.8894	0.00	0.1106	0.00	0.00	1.40528e+16	2758495799680320	MT-CO3	.	.	.	.	[ 0.1264/0.1911]	[ 0.0937/0.1302]	26	chr1:564464-570304 chr5:99381642-99390437 chr11:103272857-103273350 chr17:22029254-22031051 chr17:61470772-61470946 chr2:131034746-131035586 chr2:120969292-120969788 chr2:95566763-95567105 chr7:57235767-57236433 chr7:63566841-63567208 chr9:85042306-85042806 chr9:94871428-94871648 chr9:5100368-5100598 chr6:32674094-32674447 chr4:65476753-65477600 chr4:156378655-156379210 chr8:68499488-68499639 chr…
Treated (3h)	9657	C	C	T	C	T	1506	1140	1	0.0151	0.00	0.9874	0.00	0.0126	0.00	0.00	0.9816	0.00	0.0184	0.00	8117060313249160	8206997792721910	MT-CO3	L151M	.	L151V	.	[ 0.008/0.0198]	[ 0.0119/0.0282]	1	chr2:131034746-131035586
Treated (3h)	9868	G	G	A	G	A	711	1254	1	0.0265	0.0183	0.00	0.9817	0.00	0.00	0.0311	0.00	0.9689	0.00	0.00	5061102980575660	1.33958e+16	MT-CO3	R221H	R221P	.	R221L	[ 0.0104/0.0314]	[ 0.0227/0.0423]	1	chr2:203481671-203481984
Treated (3h)	9986	G	G	A	G	A	483	308	1	0.1239	0.1346	0.00	0.8654	0.00	0.00	0.1071	0.00	0.8929	0.00	0.00	1299663967587460	7321357634589050	MT-CO3	.	.	.	.	[ 0.1069/0.168]	[ 0.077/0.147]	27	chr1:143245190-143245790 chr1:142790559-142791157 chr1:235705442-235705665 chr5:99381642-99390437 chr17:22029254-22031051 chr3:165878926-165879184 chr2:95567146-95567373 chr2:120970237-120970477 chr2:143856396-143856616 chr7:57235767-57236433 chr7:63566388-63566702 chr7:57259252-57259705 chr9:5107046-5107201 chr6:153989033-153989250 chr6:143398946-143399077 chr4:65476753-65477600 chr4:49248051-49…
Treated (3h)	9989	T	T	C	T	C	466	281	1	0.071	0.0021	0.0966	0.00	0.9013	0.00	0.00	0.0285	0.00	0.9715	0.00	1.03765e+16	2770353918272110	MT-CO3	.	.	.	.	[ 0.0728/0.127]	[ 0.0135/0.0561]	15	chr1:235705442-235705665 chr5:99381642-99390437 chr11:81262616-81262832 chr3:165878926-165879184 chr2:203481671-203481984 chr2:120970237-120970477 chr2:143856396-143856616 chr9:5107046-5107201 chr9:94872268-94872433 chr6:143398946-143399077 chr4:156378282-156378541 chr4:25722088-25722339 chr13:76166375-76166532 chr16:10817674-10817891 chr15:58442561-58442835
Treated (3h)	10006	A	A	G	A	G	438	273	1	0.0802	0.8995	0.00	0.1005	0.00	0.00	0.9524	0.00	0.0476	0.00	0.00	1.0049e+16	3933410888527680	MT-TG					[ 0.0755/0.1324]	[ 0.0273/0.0805]	4	chr2:143856396-143856616 chr9:94872268-94872433 chr4:156378282-156378541 chr15:58442561-58442835
Treated (3h)	10007	T	T	C	T	C	434	273	1	0.1245	0.00	0.129	0.00	0.871	0.00	0.00	0.1172	0.00	0.8828	0.00	1.13497e+16	6719930655414800	MT-TG					[ 0.1006/0.164]	[ 0.0839/0.1612]	17	chr5:99381642-99390437 chr11:81262616-81262832 chr17:22029254-22031051 chr3:165878926-165879184 chr2:131034746-131035586 chr2:132137679-132137989 chr2:203481671-203481984 chr2:143856396-143856616 chr7:57235767-57236433 chr7:63566388-63566702 chr7:57259252-57259705 chr9:5107046-5107201 chr9:94872268-94872433 chr4:65476753-65477600 chr4:156378282-156378541 chr4:25722088-25722339 chr15:58442561-5844…
Treated (3h)	10014	G	G	A	G	A	425	274	1	0.113	0.1082	0.00	0.8918	0.00	0.00	0.1204	0.00	0.8796	0.00	0.00	1.01759e+16	6931208861551240	MT-TG					[ 0.0819/0.1416]	[ 0.0867/0.1647]	17	chr11:81262616-81262832 chr17:22029254-22031051 chr3:165878926-165879184 chr2:131034746-131035586 chr2:132137679-132137989 chr2:203481671-203481984 chr2:120970237-120970477 chr2:143856396-143856616 chr7:57235767-57236433 chr7:63566388-63566702 chr7:57259252-57259705 chr9:5107046-5107201 chr9:94872268-94872433 chr4:156378282-156378541 chr4:25722088-25722339 chr13:76166375-76166532 chr15:58442561-5…
Treated (3h)	10017	A	A	G	A	G	420	291	1	0.1069	0.8952	0.00	0.1048	0.00	0.00	0.89	0.00	0.11	0.00	0.00	9867520458322910	7017073411153310	MT-TG					[ 0.0788/0.1379]	[ 0.0786/0.1515]	18	chr11:81262616-81262832 chr17:22029254-22031051 chr3:165878926-165879184 chr2:131034746-131035586 chr2:132137679-132137989 chr2:203481671-203481984 chr2:120970237-120970477 chr2:143856396-143856616 chr7:57235767-57236433 chr7:63566388-63566702 chr7:57259252-57259705 chr9:5107046-5107201 chr9:94872268-94872433 chr4:65476753-65477600 chr4:156378282-156378541 chr4:25722088-25722339 chr13:76166375-76…
Treated (3h)	10019	C	C	T	C	T	419	280	1	0.0815	0.00	0.8926	0.00	0.1074	0.00	0.00	0.9571	0.00	0.0429	0.00	1.00013e+16	3.7373e+16	MT-TG					[ 0.081/0.1409]	[ 0.0239/0.0742]	1	chr2:143856396-143856616
Treated (3h)	10027	T	T	C	T	C	409	293	1	0.0783	0.00	0.1051	0.00	0.8924	0.0024	0.00	0.041	0.00	0.8908	0.0024	9530444316251380	2.64257e+16	MT-TG					[ 0.0788/0.1388]	[ 0.0228/0.0709]	14	chr11:81262616-81262832 chr3:165878926-165879184 chr2:131034746-131035586 chr2:132137679-132137989 chr2:203481671-203481984 chr2:143856396-143856616 chr7:57235767-57236433 chr7:63566388-63566702 chr7:57259252-57259705 chr9:5107046-5107201 chr9:94872268-94872433 chr4:65476753-65477600 chr4:156378282-156378541 chr4:25722088-25722339 chr13:76166375-76166532 chr15:58442561-58442835
Treated (3h)	10040	C	C	T	C	T	409	354	1	0.0747	0.00	0.8924	0.00	0.1076	0.00	0.00	0.9633	0.00	0.0367	0.00	9765299397158890	4243251748507080	MT-TG					[ 0.0809/0.1416]	[ 0.021/0.0624]	4	chr5:99381642-99390437 chr17:22029254-22031051 chr2:143856396-143856616 chr15:58442561-58442835
Treated (3h)	10043	C	C	T	C	T	397	340	1	0.0787	0.00	0.8866	0.00	0.1134	0.00	0.00	0.9618	0.00	0.0382	0.00	9761216632776830	4192919900794870	MT-TG					[ 0.0856/0.1485]	[ 0.0219/0.0649]	3	chr5:99381642-99390437 chr2:143856396-143856616 chr15:58442561-58442835
Treated (3h)	10046	T	T	C	T	C	368	366	1	0.0981	0.00	0.1141	0.00	0.8859	0.00	0.00	0.082	0.00	0.918	0.00	9069823981613290	7465165024094290	MT-TG					[ 0.0853/0.1509]	[ 0.0577/0.1149]	3	chr2:143856396-143856616 chr7:57235767-57236433 chr7:57259252-57259705
Treated (3h)	10061	A	A	T	A	T	312	384	1	0.0661	0.9487	0.00	0.00	0.0513	0.00	0.9219	0.00	0.00	0.0781	0.00	4523418010610020	7349847196980750	MT-ND3	.	M1I	.	M1I	[ 0.0312/0.0823]	[ 0.055/0.1097]	1	chr4:65476753-65477600
Treated (3h)	10344	A	A	G	A	G	358	445	1	0.0585	0.9302	0.00	0.0698	0.00	0.00	0.9506	0.00	0.0494	0.00	0.00	6623531087790150	654585600343027	MT-ND3	.	I96L	I96V	I96F	[ 0.0474/0.1014]	[ 0.0325/0.0741]	.	.
Treated (3h)	10394	C	C	T	C	T	390	401	1	0.0253	0.00	0.9718	0.00	0.0282	0.00	0.00	0.9776	0.00	0.0224	0.00	3.88888e+16	3379555697398780	MT-ND3	D112E	.	D112E	.	[ 0.0152/0.0504]	[ 0.0112/0.0428]	4	chr2:143855842-143856076 chr7:57236758-57236957 chr9:5107545-5107683 chr6:153989633-153989729
Treated (3h)	10400	C	C	T	C	T	355	289	1	0.104	0.0282	0.862	0.00	0.1099	0.00	0.0035	0.8997	0.00	0.0969	0.00	7684403122485960	6401609765739250	MT-ND3	.	.	.	.	[ 0.0811/0.1469]	[ 0.0675/0.1369]	11	chr2:143855842-143856076 chr2:131035926-131036132 chr2:132137199-132137339 chr2:120970828-120971035 chr7:57236758-57236957 chr7:57260020-57260227 chr7:63565848-63566055 chr9:5107545-5107683 chr6:153989633-153989729 chr4:25721540-25721744 chr15:58443140-58443335
Treated (3h)	10446	A	A	G	A	G	310	225	1	0.0692	0.9097	0.00	0.0903	0.00	0.00	0.96	0.00	0.04	0.00	0.00	668360364178091	2.8581e+16	MT-TR					[ 0.0628/0.1278]	[ 0.0201/0.0753]	17	chr11:81263225-81263383 chr17:22031160-22031645 chr3:29839188-29839358 chr3:165878377-165878535 chr2:143855842-143856076 chr2:202079558-202079704 chr2:120970828-120971035 chr2:203482375-203482533 chr7:57236758-57236957 chr7:57260020-57260227 chr7:63565848-63566055 chr9:94872814-94872972 chr9:5107545-5107683 chr4:65476517-65476686 chr4:25721540-25721744 chr4:156377746-156377920 chr15:58443140-5844…
Treated (3h)	10476	C	C	T	C	T	282	348	2	0.081	0.00	0.8972	0.0035	0.0993	0.00	0.00	0.9339	0.00	0.0661	0.00	632735427740282	6196360301889140	MT-ND4L	L3I	.	L3V	L3F	[ 0.0692/0.1402]	[ 0.044/0.0976]	17	chr11:81263225-81263383 chr3:29839188-29839358 chr3:165878377-165878535 chr2:143855842-143856076 chr2:131035926-131036132 chr2:202079558-202079704 chr2:120970828-120971035 chr2:203482375-203482533 chr7:57236758-57236957 chr7:57260020-57260227 chr7:63565848-63566055 chr9:94872814-94872972 chr9:5107545-5107683 chr4:65476517-65476686 chr4:25721540-25721744 chr4:156377746-156377920 chr15:58443140-584…
Treated (3h)	10478	C	C	T	C	T	286	326	1	0.0833	0.00	0.9056	0.00	0.0944	0.00	0.00	0.9264	0.00	0.0736	0.00	6327154320369750	6233584298138620	MT-ND4L	.	.	.	.	[ 0.0653/0.1343]	[ 0.0495/0.1076]	19	chr5:99381642-99390437 chr11:81263225-81263383 chr3:29839188-29839358 chr3:165878377-165878535 chr2:143855842-143856076 chr2:131035926-131036132 chr2:202079558-202079704 chr2:132137199-132137339 chr2:120970828-120971035 chr2:203482375-203482533 chr7:57236758-57236957 chr7:57260020-57260227 chr7:63565848-63566055 chr9:94872814-94872972 chr9:5107545-5107683 chr4:65476517-65476686 chr4:25721540-2572…
Treated (3h)	10484	C	C	T	C	T	348	331	1	0.0781	0.00	0.9195	0.00	0.0805	0.00	0.003	0.9215	0.00	0.0755	0.00	7009180692772950	633337058558755	MT-ND4L	.	.	.	.	[ 0.0559/0.1142]	[ 0.0513/0.1095]	10	chr5:99381642-99390437 chr2:143855842-143856076 chr2:120970828-120971035 chr2:203482375-203482533 chr7:57236758-57236957 chr7:57260020-57260227 chr7:63565848-63566055 chr9:94872814-94872972 chr4:156377746-156377920 chr15:58443140-58443335
Treated (3h)	10487	A	A	C	A	C	362	338	1	0.0743	0.9254	0.0746	0.00	0.00	0.00	0.9231	0.074	0.00	0.003	0.00	693938186331805	6375681536029410	MT-ND4L	.	M6I	.	M6I	[ 0.0514/0.1067]	[ 0.0502/0.1073]	13	chr11:81263225-81263383 chr3:165878377-165878535 chr2:143855842-143856076 chr2:120970828-120971035 chr2:203482375-203482533 chr7:57236758-57236957 chr7:57260020-57260227 chr7:63565848-63566055 chr9:94872814-94872972 chr9:5107545-5107683 chr4:25721540-25721744 chr4:156377746-156377920 chr15:58443140-58443335
Treated (3h)	10497	C	C	T	C	T	493	440	1	0.0568	0.00	0.9432	0.00	0.0568	0.00	0.00	0.9432	0.00	0.0568	0.00	7974936472350370	710515108810894	MT-ND4L	L10M	.	L10V	.	[ 0.0393/0.0811]	[ 0.0384/0.0829]	19	chr11:81263225-81263383 chr17:22031160-22031645 chr3:29839188-29839358 chr3:165878377-165878535 chr2:143855842-143856076 chr2:131035926-131036132 chr2:202079558-202079704 chr2:132137199-132137339 chr2:120970828-120971035 chr2:203482375-203482533 chr7:57236758-57236957 chr7:57260020-57260227 chr7:63565848-63566055 chr9:94872814-94872972 chr9:5107545-5107683 chr4:65476517-65476686 chr4:25721540-257…
Treated (3h)	10500	G	G	A	G	A	469	480	1	0.0527	0.0512	0.00	0.9488	0.00	0.00	0.0542	0.00	0.9458	0.00	0.00	6976995955643820	7538341329309160	MT-ND4L	A11T	A11P	.	A11S	[ 0.0343/0.0753]	[ 0.0369/0.0785]	4	chr2:131035926-131036132 chr2:132137199-132137339 chr9:5107545-5107683 chr15:58443140-58443335
Treated (3h)	10504	T	T	A	T	A	524	536	1	0.0481	0.0496	0.00	0.00	0.9504	0.00	0.0466	0.00	0.00	0.9534	0.00	7717402794326450	7599173147169690	MT-ND4L	F12Y	F12S	F12C	.	[ 0.0338/0.072]	[ 0.0315/0.0682]	15	chr11:81263225-81263383 chr3:165878377-165878535 chr2:143855842-143856076 chr2:131035926-131036132 chr2:132137199-132137339 chr2:120970828-120971035 chr2:203482375-203482533 chr7:57236758-57236957 chr7:57260020-57260227 chr7:63565848-63566055 chr9:94872814-94872972 chr9:5107545-5107683 chr4:25721540-25721744 chr4:156377746-156377920 chr15:58443140-58443335
Treated (3h)	10505	T	T	C	T	C	549	529	1	0.0482	0.00	0.0474	0.00	0.9526	0.00	0.00	0.0491	0.0019	0.949	0.00	7818379008450320	7690051022078390	MT-ND4L	F12L	.	F12L	.	[ 0.0322/0.0688]	[ 0.0335/0.0713]	7	chr11:81263225-81263383 chr3:165878377-165878535 chr2:143855842-143856076 chr2:131035926-131036132 chr4:25721540-25721744 chr4:156377746-156377920 chr15:58443140-58443335
Treated (3h)	10511	C	C	A	C	A	605	526	1	0.0442	0.0413	0.9587	0.00	0.00	0.00	0.0475	0.9525	0.00	0.00	0.00	7857429156507280	7553368112825890	MT-ND4L	I14M	.	I14M	.	[ 0.0279/0.0605]	[ 0.0321/0.0695]	18	chr11:81263225-81263383 chr3:29839188-29839358 chr3:165878377-165878535 chr2:143855842-143856076 chr2:131035926-131036132 chr2:202079558-202079704 chr2:132137199-132137339 chr2:120970828-120971035 chr2:203482375-203482533 chr7:57236758-57236957 chr7:57260020-57260227 chr7:63565848-63566055 chr9:94872814-94872972 chr9:5107545-5107683 chr4:65476517-65476686 chr4:25721540-25721744 chr4:156377746-156…
Treated (3h)	10512	T	T	G	T	G	599	544	1	0.0385	0.00	0.00	0.0317	0.9683	0.00	0.00	0.00	0.046	0.954	0.00	643239071622771	7651265291238030	MT-ND4L	S15T	S15P	S15A	.	[ 0.0201/0.0493]	[ 0.031/0.0672]	5	chr2:143855842-143856076 chr2:120970828-120971035 chr2:203482375-203482533 chr9:94872814-94872972 chr15:58443140-58443335
Treated (3h)	10520	A	A	G	A	G	685	577	1	0.0404	0.9635	0.00	0.0365	0.00	0.00	0.9497	0.0017	0.0451	0.00	0.00	821365058256641	7699921355023450	MT-ND4L	.	.	.	.	[ 0.0246/0.0536]	[ 0.0307/0.0655]	13	chr11:81263225-81263383 chr3:29839188-29839358 chr3:165878377-165878535 chr2:143855842-143856076 chr2:131035926-131036132 chr2:202079558-202079704 chr2:120970828-120971035 chr7:57236758-57236957 chr7:57260020-57260227 chr7:63565848-63566055 chr9:94872814-94872972 chr6:92436881-92437029 chr15:58443140-58443335
Treated (3h)	10527	C	C	T	C	T	750	591	1	0.0373	0.00	0.9667	0.00	0.0333	0.00	0.00	0.9577	0.00	0.0423	0.00	8412031045483090	7853827533250990	MT-ND4L	L20M	.	L20V	.	[ 0.0225/0.049]	[ 0.0286/0.062]	16	chr5:99381642-99390437 chr11:81263225-81263383 chr3:29839188-29839358 chr3:165878377-165878535 chr2:143855842-143856076 chr2:131035926-131036132 chr2:202079558-202079704 chr2:120970828-120971035 chr2:203482375-203482533 chr7:57236758-57236957 chr7:57260020-57260227 chr7:63565848-63566055 chr4:65476517-65476686 chr4:25721540-25721744 chr4:156377746-156377920 chr15:58443140-58443335
Treated (3h)	10530	G	G	T	G	T	742	592	1	0.0135	0.00	0.00	0.9879	0.0121	0.00	0.00	0.00	0.9848	0.0152	0.00	3747412884558250	366885860994323	MT-ND4L	V21M	V21L	.	V21L	[ 0.006/0.0233]	[ 0.0076/0.0291]	11	chr17:22031160-22031645 chr3:29839188-29839358 chr2:131035926-131036132 chr2:203482375-203482533 chr7:57236758-57236957 chr7:57260020-57260227 chr7:63565848-63566055 chr9:94872814-94872972 chr6:92436881-92437029 chr4:65476517-65476686 chr4:156377746-156377920
Treated (3h)	10615	T	T	C	T	C	1587	1063	1	0.0185	0.0019	0.0126	0.00	0.9855	0.00	0.00	0.0273	0.00	0.9727	0.00	8204119268322570	1.03457e+16	MT-ND4L	L49H	L49P	L49R	.	[ 0.0081/0.0195]	[ 0.0189/0.0391]	.	.
Treated (3h)	10753	T	T	C	T	C	2901	2771	1	0.0071	0.0017	0.0052	0.00	0.9931	0.00	0.00	0.009	0.0007	0.9903	0.00	6963308825623140	1.1218e+16	MT-ND4L	L95Q	L95P	L95R	.	[ 0.0031/0.0086]	[ 0.0061/0.0133]	.	.
Treated (3h)	10758	C	C	T	C	T	3021	2781	1	0.0091	0.0003	0.9901	0.00	0.0096	0.00	0.0007	0.9903	0.0004	0.0086	0.00	1.29838e+16	1.06517e+16	MT-ND4L	Q97K	.	Q97E	.	[ 0.0066/0.0138]	[ 0.0057/0.0129]	1	chr16:10816867-10817020
Treated (3h)	10873	T	T	C	T	C	2107	3028	1	0.0337	0.0009	0.0327	0.0005	0.9658	0.00	0.0003	0.0343	0.00	0.9653	0.00	2296130694235740	3449608386041830	MT-ND4	.	.	.	.	[ 0.0259/0.0413]	[ 0.0284/0.0415]	4	chr5:99381642-99390437 chr5:134258999-134264217 chr17:22031160-22031645 chrX:125606714-125607267
Treated (3h)	11203	C	C	T	C	T	1884	2245	1	0.0097	0.00	0.9899	0.00	0.0101	0.00	0.0004	0.9902	0.00	0.0094	0.00	8498970545086540	9393535790422140	MT-ND4	.	.	.	.	[ 0.0064/0.0158]	[ 0.006/0.0143]	7	chr5:99381642-99390437 chr2:143855214-143855400 chr2:202078902-202079088 chr2:132130745-132130910 chr7:57237438-57237589 chr9:5108236-5108403 chr16:10816448-10816610
Treated (3h)	11574	C	C	T	C	T	1562	1432	1	0.0137	0.00	0.9872	0.00	0.0128	0.00	0.00	0.9853	0.00	0.0147	0.00	8470785638184890	8687859885651070	MT-ND4	T272K	.	.	T272M	[ 0.0082/0.0198]	[ 0.0095/0.0224]	4	chr2:132130373-132130633 chr7:57261013-57261270 chr7:57237716-57237979 chr7:63564821-63565079
Treated (3h)	11719	G	G	A	G	A	1822	1913	1	0.0329	0.0307	0.0011	0.9682	0.00	0.00	0.035	0.0016	0.9629	0.0005	0.00	1.90736e+16	2.18832e+16	MT-ND4	.	.	.	.	[ 0.0237/0.0398]	[ 0.0276/0.0443]	14	chr1:235703712-235704114 chr5:99381642-99390437 chr5:134258999-134264217 chr2:120971795-120972183 chr2:143854706-143855094 chr2:202078250-202078483 chr2:132130189-132130294 chr2:131037253-131037419 chr7:57261311-57261545 chr7:63564563-63564779 chr10:36723867-36724078 chr15:58443947-58444337 chr15:40427203-40427393 chr15:41449398-41449495
Treated (3h)	11882	C	C	T	C	T	1746	1816	1	0.0135	0.0006	0.9857	0.00	0.0137	0.00	0.0006	0.9862	0.00	0.0132	0.00	1.00334e+16	1.00282e+16	MT-ND4	L375M	.	L375V	.	[ 0.0092/0.0205]	[ 0.0088/0.0197]	.	.
Treated (3h)	11914	G	G	A	G	A	1631	1910	1	0.0771	0.0662	0.00	0.9338	0.00	0.00	0.0864	0.00	0.9131	0.0005	0.00	2911338551020010	4.00211e+16	MT-ND4	.	.	.	.	[ 0.0551/0.0794]	[ 0.0746/0.0999]	4	chr5:99381642-99390437 chr5:134258999-134264217 chr2:120972248-120972414 chr4:156376347-156376528
Treated (3h)	12196	C	C	T	C	T	3156	2015	2	0.0085	0.00	0.993	0.00	0.007	0.00	0.0005	0.9886	0.00	0.0109	0.00	1048433116021170	9552360792619620	MT-TH					[ 0.0045/0.0106]	[ 0.0071/0.0166]	9	chr1:181391921-181392114 chrX:69347264-69347463 chr2:143854119-143854327 chr2:238432026-238432215 chr2:156167940-156168133 chr9:5109299-5109493 chr16:10815343-10815551 chr12:130800151-130800346 chr19:57433595-57433789
Treated (3h)	12543	C	C	A	C	A	1025	1282	1	0.0191	0.0293	0.9707	0.00	0.00	0.00	0.0109	0.9891	0.00	0.00	0.00	104246010474402	6.03773e+16	MT-ND5	.	.	.	.	[ 0.0204/0.0416]	[ 0.0063/0.0184]	5	chr1:235702640-235702974 chr5:99381642-99390437 chr5:134258999-134264217 chr14:84640228-84640336 chr2:156168305-156168495
Treated (3h)	12561	G	G	A	G	A	1019	1053	1	0.0265	0.0285	0.00	0.9715	0.00	0.00	0.0247	0.00	0.9744	0.0009	0.00	1015128900984730	9291557858597540	MT-ND5	.	Q75H	.	Q75H	[ 0.0197/0.0407]	[ 0.0167/0.0361]	5	chr1:235702640-235702974 chr5:99381642-99390437 chr5:134258999-134264217 chr14:84640228-84640336 chr2:156168305-156168495
Treated (3h)	12585	C	C	T	C	T	1039	917	1	0.0337	0.00	0.9625	0.00	0.0375	0.00	0.00	0.9706	0.00	0.0294	0.00	1.26479e+16	933492580246417	MT-ND5	D83E	.	D83E	.	[ 0.0275/0.051]	[ 0.0201/0.0427]	3	chr5:134258999-134264217 chr13:85096094-85096280 chr16:10814928-10815126
Treated (3h)	12588	C	C	T	C	T	1013	1019	1	0.0295	0.00	0.9625	0.00	0.0375	0.00	0.00	0.9784	0.00	0.0216	0.00	1.23047e+16	8310426197248440	MT-ND5	.	.	.	.	[ 0.0273/0.0512]	[ 0.0141/0.0326]	5	chr1:235702640-235702974 chr5:99381642-99390437 chr5:134258999-134264217 chr2:202077290-202077581 chr2:143853759-143853907
Treated (3h)	12603	C	C	T	C	T	1056	1089	1	0.0354	0.0028	0.9593	0.00	0.0379	0.00	0.00	0.9669	0.00	0.0331	0.00	1.26968e+16	1206341979788720	MT-ND5	F89L	.	F89L	.	[ 0.0278/0.0513]	[ 0.0238/0.0456]	20	chr1:235702640-235702974 chr1:238114436-238114620 chr5:99381642-99390437 chr5:134258999-134264217 chr11:81265372-81265505 chr14:84640228-84640336 chr2:202077290-202077581 chr2:143853759-143853907 chr2:238431686-238431801 chr2:131038092-131038220 chr2:156168305-156168495 chr7:57262192-57262326 chr7:57238901-57239044 chr4:156375643-156375767 chr8:68497290-68497408 chr10:36722896-36723183 chr10:9154…
Treated (3h)	12616	T	T	C	T	C	1032	1249	1	0.0259	0.00	0.0165	0.00	0.9835	0.00	0.00	0.0336	0.0008	0.9656	0.00	6842805098213780	1395220859867720	MT-ND5	L94M	.	L94V	.	[ 0.0101/0.0264]	[ 0.0249/0.0452]	20	chr1:235702640-235702974 chr1:238114436-238114620 chr5:99381642-99390437 chr5:134258999-134264217 chr11:81265372-81265505 chr3:106617843-106618139 chr2:202077290-202077581 chr2:143853759-143853907 chr2:238431686-238431801 chr2:131038092-131038220 chr7:57262192-57262326 chr7:140872904-140873013 chr7:57238901-57239044 chr4:156375643-156375767 chr13:85096094-85096280 chr8:68497290-68497408 chr10:367…
Treated (3h)	12649	C	C	G	C	G	1471	1466	1	0.0208	0.0014	0.9735	0.0211	0.0041	0.00	0.00	0.9795	0.0205	0.00	0.00	1.11176e+16	1.14283e+16	MT-ND5	L105M	.	L105V	.	[ 0.0148/0.0299]	[ 0.0143/0.0292]	20	chr1:235702640-235702974 chr1:238114436-238114620 chr11:81265372-81265505 chr3:106617843-106618139 chr2:202077290-202077581 chr2:143853759-143853907 chr2:238431686-238431801 chr2:83043150-83043293 chr2:131038092-131038220 chr2:156168305-156168495 chr7:57262192-57262326 chr7:140872904-140873013 chr7:57238901-57239044 chr9:5109773-5109831 chr4:156375643-156375767 chr13:85096094-85096280 chr8:684972…
Treated (3h)	12684	G	G	A	G	A	1446	1327	1	0.0216	0.0187	0.00	0.9799	0.0014	0.00	0.0249	0.00	0.9751	0.00	0.00	1.03943e+16	1203839363493400	MT-ND5	.	Q116H	.	Q116H	[ 0.0128/0.0271]	[ 0.0177/0.0348]	18	chr1:235702640-235702974 chr1:238114436-238114620 chr5:99381642-99390437 chr5:134258999-134264217 chr5:93903161-93906623 chr11:81265372-81265505 chr3:106617843-106618139 chr2:143853759-143853907 chr2:83043150-83043293 chr2:156168305-156168495 chr7:57262192-57262326 chr7:57238901-57239044 chr9:5109773-5109831 chr13:85096094-85096280 chr10:36722896-36723183 chr16:10814928-10815126 chr16:20733250-20…
Treated (3h)	12696	T	T	C	T	C	1422	1460	1	0.0198	0.00	0.0176	0.00	0.9824	0.00	0.00	0.0219	0.00	0.9781	0.00	9968791922780330	1.20569e+16	MT-ND5	.	.	.	.	[ 0.0118/0.0259]	[ 0.0155/0.0309]	5	chr1:235702640-235702974 chr5:134258999-134264217 chr3:106617843-106618139 chr2:202077290-202077581 chr2:156168305-156168495 chr16:10814928-10815126
Treated (3h)	12705	C	C	T	C	T	1278	1581	1	0.0231	0.00	0.9742	0.00	0.0258	0.00	0.00	0.9791	0.00	0.0209	0.00	1.18922e+16	1.2554e+16	MT-ND5	I123M	.	I123M	.	[ 0.0183/0.0362]	[ 0.0148/0.0293]	12	chr1:235702640-235702974 chr1:238114436-238114620 chr5:99381642-99390437 chr5:93903161-93906623 chr3:106617843-106618139 chr2:202077290-202077581 chr2:143853759-143853907 chr2:83043150-83043293 chr7:57238901-57239044 chr13:85096094-85096280 chr16:10814928-10815126 chr15:58445030-58445172
Treated (3h)	12714	T	T	C	T	C	1243	1501	1	0.0179	0.00	0.0193	0.00	0.9807	0.00	0.00	0.0167	0.00	0.9833	0.00	917898830949031	1.00564e+16	MT-ND5	I126M	.	I126M	.	[ 0.0129/0.0287]	[ 0.0112/0.0246]	10	chr1:235702640-235702974 chr1:238114436-238114620 chr5:99381642-99390437 chr5:134258999-134264217 chr5:93903161-93906623 chr2:202077290-202077581 chr2:83043150-83043293 chr10:36722896-36723183 chr16:10814928-10815126 chr15:40426316-40426466
Treated (3h)	12727	T	T	C	T	C	1167	1539	1	0.0159	0.00	0.0137	0.00	0.9863	0.00	0.00	0.0175	0.00	0.9825	0.00	6660190888427690	1.06563e+16	MT-ND5	L131M	.	L131V	.	[ 0.0083/0.0223]	[ 0.012/0.0255]	12	chr1:235702640-235702974 chr1:238114436-238114620 chr5:99381642-99390437 chr5:134258999-134264217 chr5:93903161-93906623 chr3:106617843-106618139 chr2:202077290-202077581 chr2:83043150-83043293 chr13:85096094-85096280 chr10:36722896-36723183 chr16:10814928-10815126 chr15:40426316-40426466
Treated (3h)	12732	T	T	C	T	C	1199	1526	1	0.0158	0.00	0.0133	0.00	0.9867	0.00	0.00	0.0177	0.00	0.9823	0.00	6746270764230940	1067359507543360	MT-ND5	.	.	.	.	[ 0.0081/0.0217]	[ 0.0121/0.0257]	3	chr5:134258999-134264217 chr5:93903161-93906623 chr13:85096094-85096280
Treated (3h)	12735	C	C	T	C	T	1109	1507	1	0.0164	0.00	0.9856	0.00	0.0144	0.00	0.00	0.9821	0.00	0.0179	0.00	6632615400649700	1.06423e+16	MT-ND5	.	.	.	.	[ 0.0087/0.0235]	[ 0.0122/0.0261]	7	chr5:99381642-99390437 chr5:134258999-134264217 chr3:106617843-106618139 chr2:202077290-202077581 chr13:85096094-85096280 chr10:36722896-36723183 chr16:10814928-10815126
Treated (3h)	12753	A	A	G	A	G	1149	1101	1	0.0142	0.9852	0.00	0.0148	0.00	0.00	0.9864	0.00	0.0136	0.00	0.00	6966680414905180	6340436596733620	MT-ND5	.	Q139H	.	Q139H	[ 0.0091/0.0237]	[ 0.0081/0.0226]	2	chr1:235702640-235702974 chr5:134258999-134264217
Treated (3h)	12756	G	G	A	G	A	1181	1130	1	0.0134	0.0127	0.00	0.9873	0.00	0.00	0.0142	0.00	0.9858	0.00	0.00	6438202273411470	6705618262563740	MT-ND5	.	.	.	.	[ 0.0075/0.021]	[ 0.0085/0.0231]	11	chr1:235702640-235702974 chr5:99381642-99390437 chr5:134258999-134264217 chr5:93903161-93906623 chr11:81265545-81265675 chr3:106617843-106618139 chr2:202077290-202077581 chr2:83043150-83043293 chr10:36722896-36723183 chr16:10814928-10815126 chr15:40426316-40426466
Treated (3h)	12771	G	G	A	G	A	1103	1106	1	0.0145	0.0145	0.00	0.9855	0.00	0.00	0.0145	0.00	0.9855	0.00	0.00	6669452642967810	6673517349590660	MT-ND5	.	E145D	.	E145D	[ 0.0088/0.0236]	[ 0.0087/0.0236]	8	chr1:235702640-235702974 chr5:134258999-134264217 chr11:81265545-81265675 chr3:106617843-106618139 chr2:83043150-83043293 chr2:156168557-156168654 chr10:36722896-36723183 chr15:40426316-40426466
Treated (3h)	12971	C	C	A	C	A	1049	1194	2	0.0192	0.021	0.979	0.00	0.00	0.00	0.0176	0.9824	0.00	0.00	0.00	8403738254535500	8334593917095060	MT-ND5	P212Q	.	P212R	P212L	[ 0.0137/0.0317]	[ 0.0114/0.0269]	.	.
Treated (3h)	13506	C	C	T	C	T	1396	1451	1	0.0119	0.00	0.9871	0.00	0.0129	0.00	0.0007	0.9876	0.0007	0.011	0.00	7700682962652990	6801466366020890	MT-ND5	.	.	.	.	[ 0.008/0.0204]	[ 0.0067/0.018]	5	chr5:93903161-93906623 chr2:143852893-143853251 chr7:57262612-57263334 chr16:10814117-10814707 chr15:58445839-58446037
Treated (3h)	13511	A	A	T	A	T	1400	1360	1	0.0127	0.9879	0.00	0.0007	0.0114	0.00	0.986	0.00	0.00	0.014	0.00	6780224894983530	7848453277360630	MT-ND5	.	K392T	.	K392M	[ 0.0069/0.0186]	[ 0.0088/0.0219]	1	chr5:93903161-93906623
Treated (3h)	13517	A	A	T	A	T	1415	1347	1	0.013	0.988	0.00	0.00	0.012	0.00	0.9859	0.00	0.00	0.0141	0.00	7332412210012010	7740944815047440	MT-ND5	.	H394P	H394R	H394L	[ 0.0074/0.0193]	[ 0.0089/0.0221]	21	chr1:238113594-238113878 chr1:235701891-235701995 chr5:99381642-99390437 chr5:93903161-93906623 chr3:106618747-106618824 chr2:132128427-132129028 chr2:120974184-120974458 chr2:143852893-143853251 chr2:238429880-238429981 chr2:131039003-131039119 chr7:57262612-57263334 chr7:57239549-57239923 chr7:112012841-112013223 chr9:5110326-5110699 chr4:65475554-65476249 chr4:156374769-156375127 chr8:68496425…
Treated (3h)	13525	G	G	A	G	A	1448	1466	1	0.0124	0.0131	0.00	0.9869	0.00	0.00	0.0116	0.00	0.9884	0.00	0.00	8097635832635420	7386530957825380	MT-ND5	E397K	E397Q	.	.	[ 0.0083/0.0205]	[ 0.0071/0.0186]	7	chr5:93903161-93906623 chr3:106618747-106618824 chr7:57262612-57263334 chr7:57239549-57239923 chr10:36722175-36722535 chr16:10814117-10814707 chr16:20732370-20732466
Treated (3h)	13536	C	C	T	C	T	1372	1553	1	0.0116	0.00	0.9891	0.00	0.0109	0.00	0.00	0.9878	0.00	0.0122	0.00	6534758562643680	8118974992759090	MT-ND5	N400K	.	N400K	.	[ 0.0065/0.0181]	[ 0.0077/0.0192]	4	chr5:93903161-93906623 chr2:120974184-120974458 chr7:112012841-112013223 chr9:5110326-5110699
Treated (3h)	13548	A	A	C	A	C	1386	1628	1	0.0113	0.9877	0.0123	0.00	0.00	0.00	0.9883	0.0104	0.00	0.0012	0.00	7351545652916810	7429513443388740	MT-ND5	.	.	.	.	[ 0.0075/0.0197]	[ 0.0064/0.0168]	21	chr1:238113594-238113878 chr1:235701891-235701995 chr5:99381642-99390437 chr5:93903161-93906623 chr14:84640935-84641307 chr2:132128427-132129028 chr2:120974184-120974458 chr2:143852893-143853251 chr2:238429880-238429981 chr2:131039003-131039119 chr7:57262612-57263334 chr7:57239549-57239923 chr7:112012841-112013223 chr9:5110326-5110699 chr4:65475554-65476249 chr4:156374769-156375127 chr8:68496425-…
Treated (3h)	13581	T	T	C	T	C	1225	1621	1	0.0123	0.0008	0.0139	0.00	0.9853	0.00	0.00	0.0111	0.00	0.9889	0.00	6977172816523430	7894144695088140	MT-ND5	.	.	.	.	[ 0.0085/0.0223]	[ 0.0069/0.0176]	14	chr1:238113594-238113878 chr1:235701891-235701995 chr5:99381642-99390437 chr5:134258999-134264217 chr5:93903161-93906623 chr14:84640935-84641307 chr2:132128427-132129028 chr2:238429880-238429981 chr2:131039003-131039119 chr7:57262612-57263334 chr7:57239549-57239923 chr7:112012841-112013223 chr4:65475554-65476249 chr15:58445839-58446037
Treated (3h)	13584	C	C	T	C	T	1261	1662	1	0.012	0.0016	0.9841	0.00	0.0143	0.00	0.00	0.9898	0.00	0.0102	0.00	7268947200181960	7518830797335370	MT-ND5	.	.	.	.	[ 0.0089/0.0226]	[ 0.0063/0.0164]	4	chr5:93903161-93906623 chr2:132128427-132129028 chr2:131039003-131039119 chr4:65475554-65476249
Treated (3h)	13590	G	G	A	G	A	1260	1613	1	0.0122	0.0135	0.00	0.9865	0.00	0.00	0.0112	0.00	0.9888	0.00	0.00	7153893126629900	7886170463935130	MT-ND5	.	.	.	.	[ 0.0083/0.0217]	[ 0.0069/0.0177]	5	chr5:93903161-93906623 chr2:132128427-132129028 chr2:131039003-131039119 chr7:57262612-57263334 chr4:65475554-65476249
Treated (3h)	13600	T	T	A	T	A	1178	1524	1	0.0152	0.0195	0.0008	0.0008	0.9788	0.00	0.0118	0.0007	0.00	0.9875	0.00	86940495865581	7756833618418040	MT-ND5	Y422N	Y422H	Y422D	.	[ 0.0129/0.0293]	[ 0.0074/0.0187]	1	chr5:93903161-93906623
Treated (3h)	13620	T	T	C	T	C	1199	1606	1	0.0125	0.00	0.0142	0.00	0.9858	0.00	0.00	0.0112	0.00	0.9888	0.00	7122569031902390	7933507403577690	MT-ND5	.	.	.	.	[ 0.0087/0.0228]	[ 0.007/0.0178]	2	chr5:93903161-93906623 chr7:57262612-57263334
Treated (3h)	14033	T	T	G	T	G	1455	1534	1	0.012	0.00	0.00	0.0124	0.9876	0.00	0.00	0.00	0.0117	0.9876	0.00	7618095417349630	7666736902933320	MT-ND5	I566N	I566T	I566S	.	[ 0.0077/0.0196]	[ 0.0073/0.0186]	1	chr5:93903161-93906623
Treated (3h)	14136	C	C	A	C	A	1385	1562	1	0.0126	0.0137	0.9747	0.0007	0.0108	0.00	0.0115	0.977	0.00	0.0115	0.00	6890117599251680	6682787710092390	MT-ND5	.	.	.	.	[ 0.0087/0.0215]	[ 0.0072/0.0183]	5	chr5:99381642-99390437 chrX:5086881-5087093 chr2:156169874-156170022 chr4:65475027-65475270 chr8:36136798-36137077
Treated (3h)	14137	C	C	T	C	T	1407	1552	1	0.0105	0.0007	0.9893	0.00	0.01	0.00	0.00	0.989	0.00	0.011	0.00	6178326477295740	7418025614911750	MT-ND5	L601M	.	L601V	.	[ 0.0058/0.0168]	[ 0.0067/0.0176]	5	chr14:84641838-84641946 chrX:5086881-5087093 chr2:156169874-156170022 chr4:65475027-65475270 chr8:36136798-36137077
Treated (3h)	14142	C	C	T	C	T	1366	1583	1	0.0139	0.0007	0.9876	0.00	0.0117	0.00	0.00	0.9842	0.00	0.0158	0.00	6847274258161440	1.0138e+16	MT-ND5	I602M	.	I602M	.	[ 0.0071/0.0191]	[ 0.0106/0.0233]	4	chr14:84641838-84641946 chrX:5086881-5087093 chr2:156169874-156170022 chr8:36136798-36137077
Treated (3h)	14144	C	C	T	C	T	1357	1567	1	0.0113	0.00	0.9882	0.00	0.0118	0.00	0.00	0.9892	0.00	0.0108	0.00	6977409783614240	748787676992723	MT-ND5	T603K	.	.	T603M	[ 0.0071/0.0192]	[ 0.0067/0.0174]	3	chr14:84641838-84641946 chrX:5086881-5087093 chr2:156169874-156170022
Treated (3h)	14149	C	C	T	C	T	1343	1571	1	0.0137	0.0007	0.9873	0.00	0.0119	0.00	0.00	0.9841	0.0006	0.0153	0.00	6822749512027280	975405595412854	MT-ND6	.	.	.	.	[ 0.0072/0.0194]	[ 0.0102/0.0227]	7	chr5:99381642-99390437 chr5:134258999-134264217 chr14:84641838-84641946 chrX:5086881-5087093 chr2:156169874-156170022 chr4:65475027-65475270 chr8:36136798-36137077
Treated (3h)	14155	C	C	A	C	A	1309	1575	2	0.0187	0.0267	0.9733	0.00	0.00	0.00	0.0121	0.9835	0.0044	0.00	0.00	1.24736e+16	7648863798968530	MT-ND6	.	.	.	.	[ 0.0192/0.0371]	[ 0.0076/0.0189]	7	chr5:99381642-99390437 chr5:93903161-93906623 chr14:84641838-84641946 chrX:5086881-5087093 chr2:156169874-156170022 chr4:65475027-65475270 chr8:36136798-36137077
Treated (3h)	14159	C	C	T	C	T	1310	1361	2	0.0139	0.00	0.9847	0.00	0.0153	0.00	0.0007	0.986	0.0007	0.0125	0.00	8197961829096990	7101062535551680	MT-ND6	R172L	.	R172P	R172Q	[ 0.0098/0.0236]	[ 0.0077/0.0201]	2	chr4:65475027-65475270 chr8:36136798-36137077
Treated (3h)	14167	C	C	T	C	T	1282	1284	1	0.0168	0.00	0.9844	0.00	0.0156	0.00	0.00	0.9821	0.00	0.0179	0.00	8115833534680900	9092749315899760	MT-ND6	E169D	.	E169D	.	[ 0.01/0.0241]	[ 0.0118/0.0269]	5	chr14:84641838-84641946 chrX:5086881-5087093 chr2:156169874-156170022 chr4:65475027-65475270 chr8:36136798-36137077
Treated (3h)	14215	T	T	C	T	C	1101	1518	1	0.0241	0.00	0.0182	0.00	0.9818	0.00	0.00	0.0283	0.00	0.9717	0.00	7913102295526660	1513317488330270	MT-ND6	.	.	.	.	[ 0.0116/0.0281]	[ 0.021/0.038]	13	chr5:99381642-99390437 chr5:93903161-93906623 chr14:84641838-84641946 chrX:5086881-5087093 chr2:131039696-131039865 chr2:156169874-156170022 chr2:132127676-132127829 chr7:57263799-57263963 chr7:57240522-57240682 chr9:80580100-80580260 chr4:65475027-65475270 chr13:96346272-96346402 chr8:36136798-36137077
Treated (3h)	14218	T	T	C	T	C	973	1474	1	0.018	0.001	0.0195	0.00	0.9794	0.00	0.00	0.017	0.00	0.983	0.00	729420872003988	9935028777669380	MT-ND6	L152F	.	L152F	.	[ 0.0123/0.0305]	[ 0.0114/0.025]	10	chr5:99381642-99390437 chr5:93903161-93906623 chr2:131039696-131039865 chr2:132127676-132127829 chr7:57263799-57263963 chr7:57240522-57240682 chr9:80580100-80580260 chr4:65475027-65475270 chr13:96346272-96346402 chr8:36136798-36137077
Treated (3h)	14220	A	A	G	A	G	1050	1431	1	0.025	0.981	0.00	0.019	0.00	0.00	0.97	0.00	0.0294	0.0007	0.00	7787141190899520	1456720549748100	MT-ND6	.	L152V	.	L152M	[ 0.0122/0.0294]	[ 0.0217/0.0395]	3	chrX:5086881-5087093 chr4:65475027-65475270 chr8:36136798-36137077
Treated (3h)	14226	G	G	T	G	T	981	1368	1	0.017	0.00	0.00	0.9796	0.0204	0.00	0.0124	0.0007	0.9722	0.0146	0.00	7625801840988320	699647438958911	MT-ND6	R150C	R150G	.	R150S	[ 0.013/0.0315]	[ 0.0093/0.0226]	9	chr14:84641838-84641946 chrX:5086881-5087093 chr2:131039696-131039865 chr2:132127676-132127829 chr7:57263799-57263963 chr7:57240522-57240682 chr9:80580100-80580260 chr4:65475027-65475270 chr13:96346272-96346402
Treated (3h)	14227	C	C	T	C	T	1001	1400	1	0.0254	0.001	0.98	0.00	0.019	0.00	0.00	0.97	0.00	0.03	0.00	7276483586270900	1.45738e+16	MT-ND6	.	.	.	.	[ 0.012/0.0296]	[ 0.0222/0.0404]	3	chrX:5086881-5087093 chr4:65475027-65475270 chr8:36136798-36137077
Treated (3h)	14231	T	T	C	T	C	924	1327	1	0.016	0.0011	0.0206	0.00	0.9784	0.00	0.0008	0.0128	0.00	0.9864	0.00	716820663689057	7145619417301140	MT-ND6	Y148F	Y148C	Y148S	.	[ 0.013/0.0321]	[ 0.0079/0.0206]	2	chr2:132127676-132127829 chr4:65475027-65475270
Treated (3h)	14233	A	A	G	A	G	961	1315	1	0.0154	0.9802	0.00	0.0198	0.00	0.00	0.9871	0.0008	0.0122	0.00	0.00	7364589174912850	6792269316922560	MT-ND6	.	D147E	.	D147E	[ 0.0125/0.0309]	[ 0.0073/0.0198]	1	chr4:65475027-65475270
Treated (3h)	14239	C	C	T	C	T	1019	1379	1	0.0259	0.001	0.9794	0.00	0.0196	0.00	0.00	0.9695	0.00	0.0305	0.00	760585241507933	1.4465e+16	MT-ND6	L145F	.	L145F	.	[ 0.0126/0.0303]	[ 0.0225/0.041]	10	chr5:93903161-93906623 chrX:5086881-5087093 chr2:131039696-131039865 chr2:132127676-132127829 chr7:57263799-57263963 chr7:57240522-57240682 chr9:80580100-80580260 chr4:65475027-65475270 chr13:96346272-96346402 chr8:36136798-36137077
Treated (3h)	14243	G	G	T	G	T	984	1412	2	0.0154	0.00	0.00	0.9807	0.0193	0.00	0.00	0.00	0.9873	0.0127	0.00	7371787725569690	762087452632278	MT-ND6	A144V	A144G	.	A144D	[ 0.0122/0.0302]	[ 0.0079/0.0202]	2	chr7:57263799-57263963 chr4:65475027-65475270
Treated (3h)	14245	C	C	A	C	A	989	1430	2	0.0248	0.0202	0.9798	0.00	0.00	0.00	0.028	0.9713	0.0007	0.00	0.00	7640814776122360	1.40528e+16	MT-ND6	.	.	.	.	[ 0.0129/0.0312]	[ 0.0205/0.038]	9	chrX:5086881-5087093 chr2:131039696-131039865 chr2:132127676-132127829 chr7:57263799-57263963 chr7:57240522-57240682 chr9:80580100-80580260 chr4:65475027-65475270 chr13:96346272-96346402 chr8:36136798-36137077
Treated (3h)	14280	A	A	G	A	G	1033	1374	2	0.0104	0.9913	0.00	0.0087	0.00	0.00	0.9876	0.00	0.0116	0.0007	0.00	3913237151398120	6805163581209580	MT-ND6	.	S132A	S132P	S132T	[ 0.0043/0.0167]	[ 0.007/0.019]	9	chr5:99381642-99390437 chr5:93903161-93906623 chr2:131039696-131039865 chr2:132127676-132127829 chr7:57263799-57263963 chr7:57240522-57240682 chr9:80580100-80580260 chr13:96346272-96346402 chr8:36136798-36137077
Treated (3h)	14287	T	T	C	T	C	994	1215	1	0.0131	0.00	0.0121	0.00	0.9879	0.00	0.00	0.014	0.00	0.986	0.00	5.00105e+16	6959469664620050	MT-ND6	.	.	.	.	[ 0.0067/0.0212]	[ 0.0086/0.0225]	7	chr5:93903161-93906623 chr2:131039696-131039865 chr2:132127676-132127829 chr7:57263799-57263963 chr7:57240522-57240682 chr9:80580100-80580260 chr13:96346272-96346402 chr8:36136798-36137077
Treated (3h)	14290	T	T	C	T	C	932	1233	1	0.0111	0.0011	0.0086	0.00	0.9903	0.00	0.00	0.013	0.00	0.987	0.00	3634707932069760	673806195687859	MT-ND6	E128D	.	E128D	.	[ 0.004/0.0172]	[ 0.0078/0.0211]	7	chr2:131039696-131039865 chr2:132127676-132127829 chr7:57263799-57263963 chr7:57240522-57240682 chr9:80580100-80580260 chr13:96346272-96346402 chr8:36136798-36137077
Treated (3h)	14294	T	T	A	T	A	995	1246	1	0.0112	0.008	0.00	0.00	0.992	0.00	0.0136	0.00	0.0008	0.9856	0.00	3561158980454210	704793720886635	MT-ND6	Y127F	Y127C	Y127S	.	[ 0.0038/0.0161]	[ 0.0084/0.0219]	7	chr2:131039696-131039865 chr2:132127676-132127829 chr7:57263799-57263963 chr7:57240522-57240682 chr9:80580100-80580260 chr13:96346272-96346402 chr8:36136798-36137077
Treated (3h)	14555	C	C	A	C	A	923	838	1	0.0142	0.013	0.987	0.00	0.00	0.00	0.0155	0.9845	0.00	0.00	0.00	5124575334623820	5.29466e+16	MT-ND6	C40F	.	C40S	C40Y	[ 0.0072/0.0229]	[ 0.0088/0.0266]	.	.
Treated (3h)	14569	G	G	A	G	A	907	617	1	0.0472	0.0518	0.00	0.9482	0.00	0.00	0.0405	0.00	0.9595	0.00	0.00	1.37744e+16	794071816411944	MT-ND6	.	.	.	.	[ 0.0391/0.0684]	[ 0.0273/0.0594]	12	chr5:99381642-99390437 chr5:134258999-134264217 chr5:93903161-93906623 chr11:81267216-81267770 chr17:22018521-22020228 chr17:22031838-22032092 chr2:132127142-132127595 chr7:57264039-57264241 chr7:57240758-57240929 chr4:65474092-65474877 chr8:36135806-36136731 chr16:82154795-82155691
Treated (3h)	14806	C	C	T	C	T	465	1170	1	0.0153	0.00	0.9785	0.00	0.0215	0.00	0.00	0.9872	0.00	0.0128	0.00	3.79591e+16	6425187547425	MT-CYB	D20E	.	D20E	.	[ 0.0112/0.0397]	[ 0.0076/0.0212]	18	chr5:93903161-93906623 chr5:8619214-8619868 chr11:87526551-87527104 chr11:81267216-81267770 chr17:22018521-22020228 chr14:84642685-84643050 chrX:5087516-5088240 chrX:125863031-125863204 chr2:143851217-143851755 chr2:83045216-83045538 chr7:57264362-57264519 chr7:57241081-57241178 chr4:65474092-65474877 chr8:27760877-27760999 chr8:68494749-68494891 chr16:10813042-10813668 chr16:82154795-82155691 ch…
Treated (3h)	14945	G	G	A	G	A	783	957	1	0.0247	0.014	0.00	0.986	0.00	0.00	0.0334	0.00	0.9436	0.0157	0.00	4.61818e+16	9136459937710480	MT-CYB	A67T	A67P	.	A67S	[ 0.0075/0.0253]	[ 0.0236/0.047]	7	chr11:87526551-87527104 chr14:84642685-84643050 chr2:143851217-143851755 chr7:112014463-112014998 chr8:36135806-36136731 chr15:58447097-58447451 chr22:33290948-33291151
Treated (3h)	14984	C	C	T	C	T	604	842	1	0.0221	0.00	0.9818	0.00	0.0182	0.00	0.00	0.9751	0.00	0.0249	0.00	4.34953e+16	7616049921301010	MT-CYB	R80S	.	R80G	R80C	[ 0.0098/0.0327]	[ 0.0162/0.038]	8	chr1:238111864-238112233 chr5:8619214-8619868 chr2:143851217-143851755 chr2:83045216-83045538 chr7:112014463-112014998 chr4:65474092-65474877 chr8:47749766-47750252 chr16:10813042-10813668
Treated (3h)	15037	C	C	T	C	T	549	642	1	0.0202	0.00	0.98	0.00	0.02	0.00	0.00	0.9798	0.00	0.0202	0.00	4.24975e+16	5009345551416620	MT-CYB	H97Q	.	H97Q	.	[ 0.0108/0.036]	[ 0.0115/0.0347]	8	chr17:22018521-22020228 chr2:143851217-143851755 chr2:131040514-131040859 chr2:132126634-132127023 chr2:156170798-156170865 chr4:65474092-65474877 chr8:47749766-47750252 chr8:18706812-18707188
Treated (3h)	15038	A	A	G	A	G	540	605	1	0.021	0.9796	0.00	0.0204	0.00	0.00	0.9736	0.005	0.0215	0.00	0.00	4198437433266630	462250588493088	MT-CYB	.	I98L	I98V	I98F	[ 0.011/0.0366]	[ 0.0122/0.0368]	10	chrX:5087516-5088240 chr2:143851217-143851755 chr2:131040514-131040859 chr2:132126634-132127023 chr2:156170798-156170865 chr7:57264599-57265029 chr7:57241290-57241529 chr13:96346883-96347320 chr8:47749766-47750252 chr8:18706812-18707188
Treated (3h)	15040	C	C	T	C	T	544	672	1	0.0189	0.00	0.9798	0.00	0.0202	0.00	0.00	0.9821	0.00	0.0179	0.00	4.24016e+16	4653554098847260	MT-CYB	I98M	.	I98M	.	[ 0.0109/0.0363]	[ 0.0099/0.0313]	15	chr1:238111864-238112233 chr5:8619214-8619868 chr11:87526551-87527104 chr17:22018521-22020228 chrX:5087516-5088240 chrX:125863339-125863709 chr2:143851217-143851755 chr2:156170798-156170865 chr7:112014463-112014998 chr4:65474092-65474877 chr13:96346883-96347320 chr8:47749766-47750252 chr8:18706812-18707188 chr16:10813042-10813668 chr16:82154795-82155691
Treated (3h)	15043	G	G	A	G	A	565	671	1	0.0688	0.0602	0.0195	0.9204	0.00	0.00	0.076	0.0179	0.9061	0.00	0.00	853989990116354	1.20208e+16	MT-CYB	.	.	.	.	[ 0.0432/0.0831]	[ 0.0581/0.0987]	23	chr1:238111864-238112233 chr5:99381642-99390437 chr5:134258999-134264217 chr5:93903161-93906623 chr5:8619214-8619868 chr17:22018521-22020228 chrX:5087516-5088240 chrX:125863339-125863709 chr2:143851217-143851755 chr2:131040514-131040859 chr2:132126634-132127023 chr2:156170798-156170865 chr7:112014463-112014998 chr7:57264599-57265029 chr7:57241290-57241529 chr4:65474092-65474877 chr4:47774289-4777…
Treated (3h)	15049	C	C	T	C	T	593	622	1	0.0181	0.00	0.9815	0.00	0.0185	0.00	0.00	0.9823	0.00	0.0177	0.00	4.33036e+16	4341907669495150	MT-CYB	.	.	.	.	[ 0.01/0.0333]	[ 0.0095/0.0318]	5	chr5:8619214-8619868 chr2:143851217-143851755 chr7:112014463-112014998 chr13:96346883-96347320 chr8:18706812-18707188
Treated (3h)	15050	C	C	T	C	T	573	634	1	0.0704	0.00	0.9302	0.00	0.0698	0.00	0.00	0.929	0.00	0.071	0.00	1.0599e+16	1.17991e+16	MT-CYB	L102M	.	L102V	.	[ 0.0515/0.0939]	[ 0.0533/0.0938]	18	chr5:93903161-93906623 chr5:8619214-8619868 chr11:87526551-87527104 chrX:5087516-5088240 chrX:125863339-125863709 chr2:143851217-143851755 chr2:131040514-131040859 chr2:132126634-132127023 chr2:156170798-156170865 chr7:112014463-112014998 chr7:57264599-57265029 chr7:57241290-57241529 chr4:65474092-65474877 chr13:96346883-96347320 chr8:36135806-36136731 chr8:47749766-47750252 chr16:10813042-108136…
Treated (3h)	15058	C	C	T	C	T	454	661	1	0.0206	0.00	0.978	0.00	0.022	0.00	0.00	0.9803	0.00	0.0197	0.00	3773027493441140	5.04545e+16	MT-CYB	.	.	.	.	[ 0.0114/0.0406]	[ 0.0112/0.0337]	16	chr5:99381642-99390437 chr5:93903161-93906623 chr5:8619214-8619868 chr17:22018521-22020228 chrX:5087516-5088240 chrX:125863339-125863709 chr2:143851217-143851755 chr2:131040514-131040859 chr2:132126634-132127023 chr2:156170798-156170865 chr7:57264599-57265029 chr7:57241290-57241529 chr13:96346883-96347320 chr8:36135806-36136731 chr8:18706812-18707188 chr16:82154795-82155691
Treated (3h)	15061	A	A	G	A	G	556	610	1	0.0189	0.982	0.00	0.018	0.00	0.00	0.9787	0.0016	0.0197	0.00	0.00	3.92827e+16	4.53277e+16	MT-CYB	.	.	.	.	[ 0.0093/0.0333]	[ 0.0109/0.0345]	20	chr1:238111864-238112233 chr5:99381642-99390437 chr5:134258999-134264217 chr5:93903161-93906623 chr11:87526551-87527104 chr17:22018521-22020228 chrX:5087516-5088240 chrX:125863339-125863709 chr2:143851217-143851755 chr2:131040514-131040859 chr2:132126634-132127023 chr7:112014463-112014998 chr7:57264599-57265029 chr7:57241290-57241529 chr4:65474092-65474877 chr4:47774289-47774381 chr13:96346883-96…
Treated (3h)	15301	G	G	A	G	A	1585	1496	1	0.0149	0.0189	0.00	0.9798	0.0013	0.00	0.0107	0.00	0.9893	0.00	0.00	1146577264668460	7120653662858840	MT-CYB	.	L185F	.	L185F	[ 0.0132/0.027]	[ 0.0064/0.0174]	20	chr1:238111864-238112233 chr5:8619214-8619868 chr17:22018521-22020228 chr14:84643090-84643340 chrX:5087516-5088240 chrX:125863339-125863709 chr2:131040514-131040859 chr2:132126634-132127023 chr2:22539931-22540090 chr7:112014463-112014998 chr7:57264599-57265029 chr4:156373026-156373274 chr4:65473875-65474016 chr4:30886618-30886801 chr8:36135806-36136731 chr8:47749766-47750252 chr8:68494375-6849462…
Treated (3h)	15391	C	C	T	C	T	1352	1727	1	0.0331	0.0007	0.9815	0.00	0.0178	0.00	0.0012	0.9537	0.00	0.0452	0.00	9418421923725470	2296594320916450	MT-CYB	.	.	.	.	[ 0.0118/0.0264]	[ 0.0363/0.0561]	3	chr2:22539931-22540090 chr7:57264599-57265029 chr4:65473875-65474016
Treated (3h)	15653	A	A	G	A	G	579	902	1	0.0392	0.9585	0.00	0.0415	0.00	0.00	0.9623	0.00	0.0377	0.00	0.00	7587275648940100	1096610086356170	MT-CYB	.	M303L	M303V	M303L	[ 0.0277/0.0612]	[ 0.0269/0.0524]	3	chr5:93903161-93906623 chr17:22018521-22020228 chr4:65473283-65473828
Treated (3h)	15654	T	T	C	T	C	577	903	1	0.0318	0.00	0.0399	0.00	0.9601	0.00	0.00	0.0266	0.00	0.9734	0.00	7358904201189010	8460561615824070	MT-CYB	M303K	M303T	.	.	[ 0.0264/0.0594]	[ 0.0177/0.0394]	3	chr5:93903161-93906623 chr17:22018521-22020228 chr4:65473283-65473828
Treated (3h)	15658	C	C	T	C	T	604	905	2	0.0318	0.00	0.9603	0.00	0.0397	0.00	0.0011	0.9724	0.00	0.0265	0.00	7686283138486950	8454874393573320	MT-CYB	I304M	.	I304M	.	[ 0.0266/0.0587]	[ 0.0177/0.0393]	2	chr5:93903161-93906623 chr17:22018521-22020228
Treated (3h)	15661	C	C	T	C	T	632	846	2	0.0318	0.00	0.962	0.00	0.038	0.00	0.00	0.9728	0.00	0.0272	0.00	7772929171314080	8133627204393910	MT-CYB	.	.	.	.	[ 0.0254/0.0561]	[ 0.018/0.0407]	2	chr5:93903161-93906623 chr4:65473283-65473828
Treated (3h)	15664	C	C	A	C	A	601	728	1	0.0361	0.0399	0.9601	0.00	0.00	0.00	0.033	0.967	0.00	0.00	0.00	7674626131602650	8100186688888560	MT-CYB	I306M	.	I306M	.	[ 0.0267/0.059]	[ 0.022/0.0488]	3	chr5:93903161-93906623 chr17:22018521-22020228 chr4:65473283-65473828
Treated (3h)	15670	T	T	C	T	C	573	753	1	0.0339	0.00	0.0401	0.00	0.9599	0.00	0.00	0.0292	0.00	0.9708	0.00	7343295143507850	7702868593458190	MT-CYB	H308Q	.	H308Q	.	[ 0.0266/0.0598]	[ 0.0191/0.0441]	3	chr5:93903161-93906623 chr17:22018521-22020228 chr4:65473283-65473828
Treated (3h)	15699	G	G	A	G	A	522	894	1	0.0332	0.046	0.00	0.954	0.00	0.00	0.0257	0.00	0.9743	0.00	0.00	732806716485725	8279682049800110	MT-CYB	R318H	R318P	.	R318L	[ 0.0308/0.0678]	[ 0.017/0.0385]	1	chr5:93903161-93906623
Treated (3h)	15704	C	C	T	C	T	495	776	1	0.0378	0.002	0.9495	0.00	0.0485	0.00	0.00	0.9691	0.00	0.0309	0.00	7108674941061260	8247414885763440	MT-CYB	L320M	.	L320V	.	[ 0.0325/0.0714]	[ 0.0207/0.0458]	1	chr5:93903161-93906623
Treated (3h)	15718	T	T	A	T	A	619	872	1	0.0309	0.0372	0.00	0.0016	0.9612	0.00	0.0264	0.00	0.00	0.9736	0.00	7402046609586880	819855903473832	MT-CYB	.	.	.	.	[ 0.0246/0.0554]	[ 0.0174/0.0395]	3	chr5:93903161-93906623 chr17:22018521-22020228 chr4:65473283-65473828
Treated (3h)	15725	C	C	T	C	T	672	900	1	0.0286	0.00	0.9658	0.00	0.0342	0.00	0.00	0.9756	0.00	0.0244	0.00	7678806882486120	799385492665989	MT-CYB	L327I	.	L327V	L327F	[ 0.0227/0.0511]	[ 0.016/0.0369]	1	chr5:93903161-93906623
Treated (3h)	15734	G	G	A	G	A	580	858	1	0.032	0.0414	0.00	0.9586	0.00	0.00	0.0256	0.00	0.9744	0.00	0.00	7555661020013200	7952057496081690	MT-CYB	A330T	A330P	.	A330S	[ 0.0277/0.0611]	[ 0.0168/0.0387]	3	chr5:93903161-93906623 chr17:22018521-22020228 chr4:65473283-65473828
Treated (3h)	15742	C	C	T	C	T	605	876	1	0.0304	0.00	0.9653	0.00	0.0347	0.00	0.00	0.9726	0.00	0.0274	0.00	6959712204335390	8499650542753890	MT-CYB	.	.	.	.	[ 0.0225/0.0528]	[ 0.0183/0.0406]	2	chr5:93903161-93906623 chr4:65473283-65473828
Treated (3h)	15745	C	C	T	C	T	616	879	1	0.0308	0.00	0.9627	0.00	0.0373	0.00	0.00	0.9738	0.00	0.0262	0.00	7485833926564850	821569008334655	MT-CYB	.	.	.	.	[ 0.0247/0.0557]	[ 0.0173/0.0392]	3	chr5:93903161-93906623 chr17:22018521-22020228 chr4:65473283-65473828
Treated (3h)	15747	T	T	C	T	C	536	869	1	0.0327	0.0019	0.041	0.00	0.9571	0.00	0.00	0.0276	0.00	0.9724	0.00	6846220219248650	8429332577192740	MT-CYB	I334N	I334T	I334S	.	[ 0.027/0.0617]	[ 0.0184/0.041]	1	chr5:93903161-93906623
Treated (3h)	15748	T	T	C	T	C	547	870	1	0.0325	0.00	0.042	0.00	0.958	0.00	0.00	0.0264	0.00	0.9736	0.00	7203929683500040	8193637637417090	MT-CYB	I334M	.	I334M	.	[ 0.0279/0.0626]	[ 0.0175/0.0396]	3	chr5:93903161-93906623 chr17:22018521-22020228 chr4:65473283-65473828
Treated (3h)	15760	C	C	T	C	T	546	844	1	0.0338	0.0018	0.956	0.00	0.0421	0.00	0.00	0.9716	0.00	0.0284	0.00	7105660345547230	8465928347415080	MT-CYB	I338M	.	I338M	.	[ 0.0279/0.0627]	[ 0.019/0.0422]	3	chr5:93903161-93906623 chr17:22018521-22020228 chr4:65473283-65473828
Treated (3h)	15784	T	T	C	T	C	613	880	2	0.0301	0.0016	0.0375	0.00	0.9608	0.00	0.00	0.025	0.00	0.975	0.00	7380383275743570	8005005301171980	MT-CYB	.	.	.	.	[ 0.0249/0.0559]	[ 0.0164/0.0378]	4	chr5:93903161-93906623 chr17:22018521-22020228 chr4:65473283-65473828 chr8:36135136-36135397
Treated (3h)	15787	T	T	C	T	C	619	893	2	0.0304	0.00	0.0372	0.00	0.9628	0.00	0.00	0.0258	0.00	0.9742	0.00	7496623563437860	833273476252005	MT-CYB	F347L	.	F347L	.	[ 0.0246/0.0554]	[ 0.017/0.0385]	2	chr5:93903161-93906623 chr17:22018521-22020228
Treated (6h)	1477	T	T	C	T	C	2962	7218	1	0.0115	0.0003	0.0111	0.0003	0.9882	0.00	0.0001	0.0116	0.0007	0.9875	0.00	1412285780976530	3579558178302050	MT-RNR1					[ 0.0079/0.0157]	[ 0.0094/0.0144]	21	chr1:238108766-238109283 chr1:143243224-143243691 chr1:142792628-142793117 chr1:143345104-143345190 chr5:123096496-123097432 chr11:103280939-103281017 chr17:22021385-22022346 chr17:19502710-19502796 chr3:40293638-40293722 chr2:95564754-95565221 chr7:142373033-142374058 chr9:33657020-33657662 chr6:145050188-145050277 chr4:156386782-156386868 chr4:117219747-117219833 chr8:32869752-32869832 chrUn_gl…
Treated (6h)	1556	C	C	T	C	T	307	936	1	0.0177	0.00	0.9674	0.00	0.0293	0.0033	0.00	0.9861	0.00	0.0139	0.0033	3033968300948550	5.42541e+16	MT-RNR1					[ 0.0147/0.0556]	[ 0.0079/0.0239]	21	chr5:79945841-79948187 chr11:10529434-10531883 chr11:103280797-103280887 chr17:22021385-22022346 chr17:19502840-19502921 chr3:106621780-106621872 chr3:40293767-40293872 chrX:55209413-55209494 chrX:142518655-142518762 chr2:140980710-140980808 chr2:212640291-212640371 chr2:117779740-117779813 chr9:5092352-5092442 chr6:145050073-145050145 chr4:117219881-117219983 chr4:156386632-156386738 chr8:775576…
Treated (6h)	1673	T	T	C	T	C	751	541	1	0.0124	0.00	0.008	0.00	0.992	0.00	0.00	0.0185	0.00	0.9815	0.00	2828096463480030	3.90319e+16	MT-RNR2					[ 0.0032/0.0178]	[ 0.0096/0.0342]	2	chr11:10529434-10531883 chr3:96336032-96337354
Treated (6h)	2617	A	T	A	T	A	92366	84433	1	0.286	0.287	0.0006	0.0639	0.6322	0.0164	0.285	0.0007	0.0617	0.64	0.0164	2.64747e+16	2.45465e+16	MT-RNR2					[ 0.00/0.00]	[ 0.00/0.00]	3	chr2:140979593-140979904 chr8:77114172-77114374 chr10:57359452-57359841
Treated (6h)	3250	T	T	C	T	C	576	427	1	0.0209	0.00	0.0191	0.00	0.9809	0.00	0.00	0.0234	0.00	0.9766	0.00	4156483562775910	3.59368e+16	MT-TL1					[ 0.0103/0.0343]	[ 0.0122/0.0432]	17	chr1:238106772-238107369 chr17:22022360-22024802 chr17:19505136-19505197 chr14:84639090-84639184 chrX:55207544-55207846 chrX:142520754-142520826 chr2:117781403-117781669 chr2:140978948-140979142 chr7:141504769-141504854 chr9:5093693-5094098 chr6:156868970-156869187 chr8:47740037-47740122 chr10:37890121-37890389 chr10:20036366-20036445 chr20:55933304-55933519 chrY:8239611-8239705 chr16:3420907-342…
Treated (6h)	3277	G	G	A	G	A	721	628	1	0.0141	0.0125	0.00	0.9875	0.00	0.00	0.0159	0.00	0.9841	0.00	0.00	3877383619117600	4080931733024690	MT-TL1					[ 0.0062/0.0239]	[ 0.0083/0.0295]	19	chr1:238106772-238107369 chr17:22022360-22024802 chr14:84639090-84639184 chrX:55207544-55207846 chrX:102028119-102028199 chrX:142520754-142520826 chr2:117781403-117781669 chr2:140978948-140979142 chr7:141504769-141504854 chr9:5093693-5094098 chr4:156384977-156385069 chr4:93623411-93623518 chr8:47740037-47740122 chr8:104097792-104097859 chr10:37890121-37890389 chr10:20036366-20036445 chr20:5593330…
Treated (6h)	3309	A	A	G	A	G	809	745	1	0.009	0.9926	0.00	0.0074	0.00	0.00	0.9893	0.00	0.0107	0.00	0.00	2723504380235520	3389222260844740	MT-ND1	.	M1I	.	M1I	[ 0.003/0.0165]	[ 0.0051/0.0214]	8	chr1:238106772-238107369 chr17:22022360-22024802 chr14:84639090-84639184 chr2:117781403-117781669 chr6:156868970-156869187 chr4:93623411-93623518 chr10:37890121-37890389 chr20:55933304-55933519
Treated (6h)	3566	C	C	T	C	T	1575	2383	2	0.0093	0.00	0.9924	0.00	0.0076	0.00	0.00	0.9895	0.00	0.0105	0.00	5706660247102980	1.09991e+16	MT-ND1	T87N	.	T87S	T87I	[ 0.0042/0.0134]	[ 0.007/0.0155]	.	.
Treated (6h)	3567	C	C	T	C	T	1583	2334	2	0.0089	0.0013	0.9918	0.00	0.0069	0.00	0.00	0.9897	0.00	0.0103	0.00	5.15791e+16	1.05937e+16	MT-ND1	.	.	.	.	[ 0.0037/0.0126]	[ 0.0068/0.0153]	1	chr17:22022360-22024802
Treated (6h)	3571	C	C	T	C	T	1643	2248	2	0.009	0.0012	0.9921	0.00	0.0067	0.00	0.00	0.9893	0.00	0.0107	0.00	45724432773679	955912434914759	MT-ND1	L89I	.	L89V	L89F	[ 0.0036/0.0121]	[ 0.0071/0.0159]	.	.
Treated (6h)	3573	C	C	A	C	A	1345	2181	2	0.0105	0.0104	0.9881	0.00	0.0015	0.00	0.0105	0.9885	0.00	0.0005	0.00	5937675006722280	9982845908496340	MT-ND1	.	.	.	.	[ 0.006/0.0176]	[ 0.007/0.0159]	.	.
Treated (6h)	3576	C	C	A	C	A	1602	2157	2	0.009	0.0069	0.9919	0.00	0.0012	0.00	0.0107	0.9879	0.00	0.0014	0.00	5.16959e+16	9725578460062090	MT-ND1	.	.	.	.	[ 0.0037/0.0124]	[ 0.007/0.016]	1	chr17:22022360-22024802
Treated (6h)	3591	G	G	T	G	T	1104	1981	1	0.0156	0.0009	0.00	0.9783	0.0199	0.0009	0.00	0.0005	0.9859	0.0131	0.0009	8231805108224780	1.07639e+16	MT-ND1	.	.	.	.	[ 0.013/0.0302]	[ 0.0089/0.0192]	1	chr17:22022360-22024802
Treated (6h)	3592	G	G	A	G	A	1464	2000	1	0.0115	0.0143	0.00	0.985	0.00	0.0007	0.0095	0.00	0.99	0.00	0.0007	8684208406338540	8454270401187600	MT-ND1	V96I	V96L	.	V96F	[ 0.0093/0.022]	[ 0.006/0.0149]	.	.
Treated (6h)	3610	C	C	A	C	A	1635	2122	1	0.0128	0.0128	0.9872	0.00	0.00	0.00	0.0127	0.9873	0.00	0.00	0.00	8991691715042470	1.14853e+16	MT-ND1	L102I	.	L102V	L102F	[ 0.0083/0.0197]	[ 0.0087/0.0185]	.	.
Treated (6h)	3612	C	C	A	C	A	1443	2100	1	0.0155	0.0187	0.9813	0.00	0.00	0.00	0.0133	0.9862	0.0005	0.00	0.00	1.0388e+16	1.18002e+16	MT-ND1	.	.	.	.	[ 0.0128/0.0272]	[ 0.0092/0.0193]	1	chr17:22022360-22024802
Treated (6h)	3630	C	C	A	C	A	1555	1857	1	0.0161	0.0167	0.9826	0.00	0.0006	0.00	0.0156	0.9828	0.0005	0.0011	0.00	1.03982e+16	1.15407e+16	MT-ND1	.	.	.	.	[ 0.0113/0.0245]	[ 0.0108/0.0224]	10	chr1:238106270-238106653 chr17:22022360-22024802 chr17:19505868-19506222 chrX:142521142-142521266 chr7:141503871-141504146 chr7:63572637-63572784 chr9:5094373-5094530 chr20:55932991-55933131 chr16:3420223-3420607 chr22:24347986-24348128
Treated (6h)	3636	C	C	T	C	T	1492	1793	1	0.0073	0.0013	0.9879	0.00	0.0107	0.00	0.00	0.995	0.0006	0.0045	0.00	6737576025827680	400060288635704	MT-ND1	.	.	.	.	[ 0.0065/0.0175]	[ 0.0021/0.0089]	.	.
Treated (6h)	3657	C	C	A	C	A	1570	1609	1	0.0142	0.0204	0.9777	0.0006	0.0013	0.00	0.0081	0.9919	0.00	0.00	0.00	1.1848e+16	5.97825e+16	MT-ND1	.	.	.	.	[ 0.0144/0.0287]	[ 0.0046/0.0139]	11	chr1:238106270-238106653 chr17:22022360-22024802 chr17:19505868-19506222 chrX:102040938-102041035 chrX:142521142-142521266 chr7:141503871-141504146 chr7:63572637-63572784 chr9:5094373-5094530 chr20:55932991-55933131 chr16:3420223-3420607 chr22:24347986-24348128
Treated (6h)	3666	G	G	A	G	A	1774	1750	1	0.0128	0.0163	0.00	0.9837	0.00	0.00	0.0091	0.00	0.9909	0.00	0.00	1.17223e+16	7348463991884350	MT-ND1	.	.	.	.	[ 0.0113/0.0235]	[ 0.0055/0.0149]	13	chr1:238106270-238106653 chr17:22022360-22024802 chr17:19505868-19506222 chrX:102040938-102041035 chrX:142521142-142521266 chr7:141503871-141504146 chr7:63572637-63572784 chr9:5094373-5094530 chr4:156384328-156384629 chr4:88597262-88597347 chr20:55932991-55933131 chr16:3420223-3420607 chr22:24347986-24348128
Treated (6h)	3678	C	C	T	C	T	1863	1905	1	0.0122	0.0064	0.9769	0.00	0.0166	0.00	0.00	0.9916	0.0005	0.0079	0.00	1.1466e+16	6936987872774060	MT-ND1	N124K	.	N124K	.	[ 0.0117/0.0236]	[ 0.0047/0.0131]	12	chr1:238106270-238106653 chr17:19505868-19506222 chrX:102040938-102041035 chrX:142521142-142521266 chr7:141503871-141504146 chr7:63572637-63572784 chr9:5094373-5094530 chr4:156384328-156384629 chr4:88597262-88597347 chr20:55932991-55933131 chr16:3420223-3420607 chr22:24347986-24348128
Treated (6h)	3705	G	G	A	G	A	2126	2338	1	0.0105	0.0136	0.00	0.9845	0.0014	0.0005	0.0077	0.0004	0.9889	0.0026	0.0005	1.18194e+16	7946431486980660	MT-ND1	.	.	.	.	[ 0.0094/0.0196]	[ 0.0048/0.0122]	11	chr1:238106270-238106653 chr17:22022360-22024802 chr17:19505868-19506222 chrX:102040938-102041035 chr7:141503871-141504146 chr7:63572637-63572784 chr9:5094373-5094530 chr4:156384328-156384629 chr20:55932991-55933131 chr16:3420223-3420607 chr22:24347986-24348128
Treated (6h)	3750	C	C	T	C	T	1966	2138	1	0.0078	0.0005	0.9898	0.00	0.0097	0.00	0.0005	0.993	0.0005	0.0061	0.00	848430468740446	6.05265e+16	MT-ND1	I148M	.	I148M	.	[ 0.0061/0.0151]	[ 0.0034/0.0105]	9	chr11:103278536-103278708 chr11:48994836-48994913 chr11:49834173-49834250 chr11:55041060-55041137 chr2:140978426-140978679 chr7:141503871-141504146 chr9:5094373-5094530 chr4:156384328-156384629 chr16:3420223-3420607
Treated (6h)	4973	T	T	A	T	A	777	1137	1	0.012	0.018	0.00	0.00	0.982	0.00	0.0079	0.00	0.00	0.9921	0.00	5512329850408680	418048302534491	MT-ND2	.	.	.	.	[ 0.0105/0.0303]	[ 0.0039/0.0152]	3	chr11:103277402-103277483 chr2:212642042-212642123 chr7:63571331-63571660
Treated (6h)	5022	A	A	G	A	G	643	900	1	0.0337	0.9565	0.00	0.0435	0.00	0.00	0.9722	0.0011	0.0267	0.00	0.00	8683023915010580	8494278505900030	MT-ND2	.	T185P	T185A	T185S	[ 0.0301/0.0624]	[ 0.0178/0.0396]	.	.
Treated (6h)	5041	T	T	C	T	C	597	823	1	0.0373	0.00	0.0486	0.00	0.9514	0.00	0.00	0.0292	0.00	0.9708	0.00	8657174738744110	8333073395569640	MT-ND2	M191K	M191T	.	.	[ 0.0338/0.0691]	[ 0.0195/0.0432]	2	chr1:564464-570304 chr7:63571331-63571660
Treated (6h)	5046	G	G	A	G	A	623	821	1	0.0325	0.0385	0.00	0.9615	0.00	0.00	0.028	0.00	0.972	0.00	0.00	772054055341845	812061801376613	MT-ND2	V193I	V193L	.	V193F	[ 0.0258/0.0569]	[ 0.0185/0.0419]	.	.
Treated (6h)	5048	T	T	C	T	C	605	815	1	0.0331	0.00	0.043	0.00	0.957	0.00	0.00	0.0258	0.00	0.9742	0.00	8093463530597150	7607286630658420	MT-ND2	.	.	.	.	[ 0.0292/0.0625]	[ 0.0167/0.0393]	5	chr17:22024848-22026588 chr2:156120914-156121314 chr2:68487872-68488036 chr7:63571331-63571660 chr4:14507530-14507742
Treated (6h)	5051	A	A	T	A	T	600	811	1	0.0347	0.9567	0.00	0.00	0.0433	0.00	0.9716	0.00	0.00	0.0284	0.00	8055616221344750	8068240780850460	MT-ND2	.	.	.	.	[ 0.0295/0.063]	[ 0.0188/0.0424]	.	.
Treated (6h)	5054	G	G	A	G	A	621	750	1	0.035	0.0419	0.00	0.9581	0.00	0.00	0.0293	0.0013	0.9693	0.00	0.00	8194123494185430	7576056070107530	MT-ND2	.	.	.	.	[ 0.0285/0.0609]	[ 0.0192/0.0442]	5	chr17:22024848-22026588 chr2:156120914-156121314 chr2:68487872-68488036 chr7:63571331-63571660 chr4:14507530-14507742
Treated (6h)	5067	A	A	T	A	T	616	559	1	0.04	0.9594	0.00	0.00	0.039	0.0016	0.9571	0.00	0.00	0.0411	0.0016	7636760687490450	7157771244304410	MT-ND2	.	M200L	M200V	M200L	[ 0.0261/0.0576]	[ 0.0273/0.0613]	.	.
Treated (6h)	5073	A	A	C	A	C	588	502	1	0.0284	0.9762	0.0238	0.00	0.00	0.00	0.9641	0.0339	0.00	0.002	0.00	5148103314835320	5.55314e+16	MT-ND2	.	I202L	I202V	I202F	[ 0.0139/0.0399]	[ 0.0209/0.0539]	.	.
Treated (6h)	5075	T	T	C	T	C	579	512	1	0.0284	0.00	0.0242	0.00	0.9758	0.00	0.00	0.0332	0.00	0.9668	0.00	5127773117427100	5675534101228220	MT-ND2	I202M	.	I202M	.	[ 0.0141/0.0405]	[ 0.0205/0.0529]	1	chr2:68487872-68488036
Treated (6h)	5078	T	T	A	T	A	600	520	1	0.0286	0.025	0.00	0.00	0.975	0.00	0.0327	0.00	0.00	0.9673	0.00	5.36346e+16	5.70015e+16	MT-ND2	.	.	.	.	[ 0.0149/0.0412]	[ 0.0201/0.0521]	1	chr17:22024848-22026588
Treated (6h)	5081	T	T	C	T	C	586	521	1	0.0307	0.0034	0.029	0.00	0.9676	0.00	0.0019	0.0326	0.00	0.9655	0.00	5758261229463850	5.63355e+16	MT-ND2	N204K	.	N204K	.	[ 0.0179/0.0463]	[ 0.0201/0.052]	4	chr17:22024848-22026588 chr2:156120914-156121314 chr2:68487872-68488036 chr4:14507530-14507742
Treated (6h)	5087	T	T	A	T	A	605	573	1	0.028	0.0281	0.00	0.00	0.9702	0.0017	0.0279	0.00	0.00	0.9703	0.0017	5897993439045820	5578333990301980	MT-ND2	.	.	.	.	[ 0.0173/0.0449]	[ 0.0169/0.0452]	3	chr17:22024848-22026588 chr2:156120914-156121314 chr4:14507530-14507742
Treated (6h)	5746	G	G	A	G	A	4513	3374	2	0.0139	0.0126	0.00	0.9874	0.00	0.00	0.0157	0.00	0.9804	0.0039	0.00	2.42459e+16	2.05619e+16	.					[ 0.0097/0.0164]	[ 0.012/0.0205]	1	chr1:143343289-143343540 chr1:142791272-142791468 chr1:143244898-143245130 chr14:32953304-32954324 chr2:95566509-95566715 chrUn_gl000218:15613-15864 chr21:9734195-9734391 chrY:13288762-13288994
Treated (6h)	7044	C	C	T	C	T	16176	12141	1	0.0076	0.0001	0.9949	0.00	0.005	0.00	0.0001	0.9888	0.0001	0.011	0.00	4.09188e+16	5808872693336040	MT-CO1	L381M	.	L381V	.	[ 0.004/0.0062]	[ 0.0093/0.0131]	10	chr5:5396435-5397074 chr5:5395535-5396043 chr2:132140548-132141253 chr2:131031988-131032688 chr2:85295952-85296153 chr7:63569338-63570083 chr7:68797073-68797666 chr7:57256058-57256805 chr8:111945560-111946060 chr10:71351412-71351582
Treated (6h)	8793	T	T	C	T	C	2762	2998	1	0.0068	0.0018	0.0091	0.00	0.9888	0.0004	0.00	0.0047	0.00	0.9953	0.0004	1.06898e+16	7149364936897430	MT-ATP6	.	.	.	.	[ 0.0061/0.0134]	[ 0.0027/0.0079]	14	chr1:107345592-107345864 chr5:99381642-99390437 chr17:22029254-22031051 chr3:89636332-89636609 chr2:132138606-132138935 chr2:131034308-131034637 chr2:203480675-203480947 chr7:57235095-57235467 chr7:63567571-63567711 chr9:5099739-5100019 chr6:89265024-89265136 chr8:20408707-20408917 chr10:101817144-101817658 chr16:10818730-10818993
Treated (6h)	8805	A	A	C	A	C	2786	3022	1	0.0095	0.9885	0.0115	0.00	0.00	0.00	0.9917	0.0076	0.00	0.0003	0.00	1.38718e+16	1.07697e+16	MT-ATP6	.	.	.	.	[ 0.0081/0.0162]	[ 0.005/0.0115]	.	.
Treated (6h)	8808	A	A	T	A	T	2740	2840	1	0.0104	0.9872	0.0004	0.0004	0.012	0.00	0.9908	0.0004	0.00	0.0088	0.00	1.39986e+16	1.14163e+16	MT-ATP6	.	.	.	.	[ 0.0085/0.0169]	[ 0.0059/0.013]	1	chr7:57235095-57235467
Treated (6h)	8814	C	C	T	C	T	2622	2708	1	0.0109	0.00	0.9874	0.00	0.0126	0.00	0.0011	0.9897	0.00	0.0092	0.00	1.40422e+16	1.12032e+16	MT-ATP6	.	.	.	.	[ 0.0089/0.0177]	[ 0.0062/0.0137]	2	chr7:63567571-63567711 chr16:10818730-10818993
Treated (6h)	8817	A	A	G	A	G	2700	2637	1	0.015	0.9837	0.00	0.0163	0.00	0.00	0.9863	0.00	0.0137	0.00	0.00	1.77786e+16	1.50694e+16	MT-ATP6	.	Q97H	.	Q97H	[ 0.0121/0.0219]	[ 0.0098/0.0189]	.	.
Treated (6h)	8838	G	G	A	G	A	2704	2709	1	0.0177	0.0192	0.00	0.9808	0.00	0.00	0.0162	0.0004	0.9823	0.0011	0.00	2015008850536680	1.75126e+16	MT-ATP6	.	M104I	.	M104I	[ 0.0147/0.0252]	[ 0.0121/0.0218]	10	chr1:107345592-107345864 chr3:89636332-89636609 chr2:132138606-132138935 chr2:131034308-131034637 chr2:203480675-203480947 chr7:57235095-57235467 chr9:5099739-5100019 chr4:156379333-156379521 chr8:98920308-98920383 chr16:10818730-10818993
Treated (6h)	8848	T	T	C	T	C	2720	2413	2	0.0177	0.0007	0.0191	0.00	0.9794	0.0007	0.00	0.0162	0.0004	0.9793	0.0007	1.9854e+16	1.49089e+16	MT-ATP6	L108M	.	L108V	.	[ 0.0146/0.025]	[ 0.0118/0.0221]	6	chr1:107345592-107345864 chr5:99381642-99390437 chr17:22029254-22031051 chr9:5099739-5100019 chr8:20408707-20408917 chr8:98920308-98920383
Treated (6h)	8865	G	G	A	G	A	3003	2550	1	0.018	0.0173	0.0003	0.9824	0.00	0.00	0.0188	0.0004	0.9808	0.00	0.00	2.05629e+16	1.8664e+16	MT-ATP6	.	.	.	.	[ 0.0132/0.0227]	[ 0.0142/0.0249]	12	chr1:107345592-107345864 chr5:99381642-99390437 chr17:22029254-22031051 chr3:89636332-89636609 chr2:132138606-132138935 chr2:131034308-131034637 chr2:203480675-203480947 chr7:57235095-57235467 chr9:5099739-5100019 chr4:156379333-156379521 chr8:20408707-20408917 chr16:10818730-10818993
Treated (6h)	8869	A	A	C	A	C	3061	2554	1	0.0171	0.9837	0.0163	0.00	0.00	0.00	0.9816	0.018	0.00	0.00	0.00	2024394733465100	180695720003217	MT-ATP6	.	M115L	M115V	M115L	[ 0.0124/0.0215]	[ 0.0135/0.024]	.	.
Treated (6h)	8877	T	T	C	T	C	2940	2885	1	0.016	0.00	0.0163	0.00	0.9837	0.00	0.00	0.0156	0.00	0.9844	0.00	1.9394e+16	1840933083907380	MT-ATP6	F117L	.	F117L	.	[ 0.0123/0.0216]	[ 0.0116/0.0209]	9	chr1:107345592-107345864 chr17:22029254-22031051 chr3:89636332-89636609 chr2:132138606-132138935 chr2:131034308-131034637 chr2:203480675-203480947 chr7:57235095-57235467 chr9:5099739-5100019 chr4:156379333-156379521
Treated (6h)	8881	T	T	A	T	A	2896	2932	1	0.0094	0.0097	0.0003	0.0007	0.989	0.0003	0.0092	0.0003	0.0007	0.9894	0.0003	1.2103e+16	1181773712824990	MT-ATP6	S119T	S119P	S119A	.	[ 0.0066/0.014]	[ 0.0063/0.0134]	.	.
Treated (6h)	8896	G	G	T	G	T	3228	3243	1	0.0116	0.0003	0.00	0.9861	0.0136	0.00	0.00	0.0003	0.9901	0.0096	0.00	1822741363343850	1402379485719490	MT-ATP6	A124T	A124P	.	A124S	[ 0.0101/0.0183]	[ 0.0067/0.0136]	10	chr1:107345592-107345864 chr17:22029254-22031051 chr3:89636332-89636609 chr2:132138606-132138935 chr2:131034308-131034637 chr2:203480675-203480947 chr7:57235095-57235467 chr9:5099739-5100019 chr4:156379333-156379521 chr16:10818730-10818993
Treated (6h)	8898	C	C	T	C	T	3169	3199	1	0.0118	0.00	0.9867	0.00	0.0133	0.00	0.00	0.9897	0.00	0.0103	0.00	1776504081636610	1.46221e+16	MT-ATP6	.	.	.	.	[ 0.0098/0.0179]	[ 0.0073/0.0145]	1	chr4:156379333-156379521
Treated (6h)	8899	C	C	T	C	T	3198	3151	1	0.0115	0.0006	0.9869	0.00	0.0125	0.00	0.00	0.9895	0.00	0.0105	0.00	1.67544e+16	1.46355e+16	MT-ATP6	L125M	.	L125V	.	[ 0.0092/0.017]	[ 0.0074/0.0147]	10	chr1:107345592-107345864 chr17:22029254-22031051 chr3:89636332-89636609 chr2:132138606-132138935 chr2:131034308-131034637 chr2:203480675-203480947 chr7:57235095-57235467 chr9:5099739-5100019 chr4:156379333-156379521 chr16:10818730-10818993
Treated (6h)	8916	A	A	G	A	G	3406	3611	1	0.0098	0.9885	0.00	0.0109	0.0003	0.0003	0.9906	0.00	0.0089	0.0003	0.0003	1.61815e+16	1.45505e+16	MT-ATP6	.	.	.	.	[ 0.0078/0.015]	[ 0.0062/0.0125]	.	.
Treated (6h)	8922	C	C	A	C	A	3376	3560	1	0.0092	0.0101	0.989	0.00	0.0003	0.0006	0.0084	0.9904	0.00	0.0003	0.0006	1372964401665740	1.24425e+16	MT-ATP6	.	.	.	.	[ 0.0072/0.0141]	[ 0.0059/0.0121]	.	.
Treated (6h)	9192	G	G	A	G	A	1207	2610	1	0.0073	0.0091	0.00	0.9901	0.0008	0.00	0.0065	0.0004	0.9931	0.00	0.00	4.96866e+16	808238453342547	MT-ATP6	.	.	.	.	[ 0.0049/0.0165]	[ 0.004/0.0105]	13	chr1:107345263-107345410 chr5:99381642-99390437 chr11:103272857-103273350 chr17:22029254-22031051 chr3:72632451-72632680 chr2:143857384-143857543 chr7:67092971-67093034 chr9:5100195-5100345 chr6:153988402-153988464 chr4:156378655-156379210 chr4:65472105-65472313 chr8:68499860-68499998 chr19:12618785-12618910
Treated (6h)	9193	C	C	T	C	T	1158	2541	1	0.0068	0.00	0.9905	0.00	0.0095	0.00	0.0008	0.9937	0.00	0.0055	0.00	4952991017071310	6890878236263820	MT-ATP6	H223N	.	H223D	H223Y	[ 0.0051/0.0172]	[ 0.0032/0.0093]	5	chr1:107345263-107345410 chr3:165879586-165879795 chr2:203481115-203481338 chr9:5100195-5100345 chr4:156378655-156379210
Treated (6h)	9219	T	T	A	T	A	1876	1163	1	0.0099	0.008	0.00	0.00	0.992	0.00	0.0129	0.00	0.00	0.9871	0.00	7069175834509500	6.36785e+16	MT-CO3	S5T	S5P	S5A	.	[ 0.0047/0.0133]	[ 0.0076/0.0214]	28	chr1:107345263-107345410 chr11:103272857-103273350 chr3:165879586-165879795 chr3:72632451-72632680 chr3:89636003-89636120 chr3:187183996-187184039 chr2:131034746-131035586 chr2:120969292-120969788 chr2:203481115-203481338 chr2:132138164-132138497 chr2:143857384-143857543 chr7:63566841-63567208 chr7:67092971-67093034 chr7:57258837-57258941 chr9:5100195-5100345 chr9:85042830-85042944 chr9:94871290-…
Treated (6h)	9989	T	T	C	T	C	127	215	1	0.0936	0.00	0.1024	0.00	0.8976	0.00	0.00	0.0884	0.00	0.9116	0.00	2.94624e+16	4584180329929270	MT-CO3	.	.	.	.	[ 0.0596/0.1685]	[ 0.0566/0.1346]	15	chr1:235705442-235705665 chr5:99381642-99390437 chr11:81262616-81262832 chr3:165878926-165879184 chr2:203481671-203481984 chr2:120970237-120970477 chr2:143856396-143856616 chr9:5107046-5107201 chr9:94872268-94872433 chr6:143398946-143399077 chr4:156378282-156378541 chr4:25722088-25722339 chr13:76166375-76166532 chr16:10817674-10817891 chr15:58442561-58442835
Treated (6h)	10006	A	A	G	A	G	75	134	1	0.067	0.92	0.00	0.08	0.00	0.00	0.9403	0.00	0.0597	0.00	0.00	1.46447e+16	2.14465e+16	MT-TG					[ 0.0341/0.1668]	[ 0.0288/0.1151]	4	chr2:143856396-143856616 chr9:94872268-94872433 chr4:156378282-156378541 chr15:58442561-58442835
Treated (6h)	10007	T	T	C	T	C	76	133	1	0.067	0.00	0.0789	0.0526	0.8684	0.00	0.00	0.0602	0.0376	0.9023	0.00	1.1842e+16	1.80413e+16	MT-TG					[ 0.0336/0.1648]	[ 0.0291/0.1159]	17	chr5:99381642-99390437 chr11:81262616-81262832 chr17:22029254-22031051 chr3:165878926-165879184 chr2:131034746-131035586 chr2:132137679-132137989 chr2:203481671-203481984 chr2:143856396-143856616 chr7:57235767-57236433 chr7:63566388-63566702 chr7:57259252-57259705 chr9:5107046-5107201 chr9:94872268-94872433 chr4:65476753-65477600 chr4:156378282-156378541 chr4:25722088-25722339 chr15:58442561-5844…
Treated (6h)	10009	G	G	A	G	A	76	133	1	0.067	0.0789	0.00	0.9211	0.00	0.00	0.0602	0.00	0.9398	0.00	0.00	1.47165e+16	2.15173e+16	MT-TG					[ 0.0336/0.1648]	[ 0.0291/0.1159]	1	chr15:58442561-58442835
Treated (6h)	10014	G	G	A	G	A	94	135	1	0.1179	0.117	0.00	0.883	0.00	0.00	0.1185	0.00	0.8815	0.00	0.00	2352762921734150	3402030701444110	MT-TG					[ 0.065/0.1991]	[ 0.0733/0.1848]	17	chr11:81262616-81262832 chr17:22029254-22031051 chr3:165878926-165879184 chr2:131034746-131035586 chr2:132137679-132137989 chr2:203481671-203481984 chr2:120970237-120970477 chr2:143856396-143856616 chr7:57235767-57236433 chr7:63566388-63566702 chr7:57259252-57259705 chr9:5107046-5107201 chr9:94872268-94872433 chr4:156378282-156378541 chr4:25722088-25722339 chr13:76166375-76166532 chr15:58442561-5…
Treated (6h)	10017	A	A	G	A	G	94	137	1	0.1169	0.883	0.00	0.117	0.00	0.00	0.8832	0.00	0.1168	0.00	0.00	2347075183206800	3425361828871940	MT-TG					[ 0.065/0.1991]	[ 0.0722/0.1823]	18	chr11:81262616-81262832 chr17:22029254-22031051 chr3:165878926-165879184 chr2:131034746-131035586 chr2:132137679-132137989 chr2:203481671-203481984 chr2:120970237-120970477 chr2:143856396-143856616 chr7:57235767-57236433 chr7:63566388-63566702 chr7:57259252-57259705 chr9:5107046-5107201 chr9:94872268-94872433 chr4:65476753-65477600 chr4:156378282-156378541 chr4:25722088-25722339 chr13:76166375-76…
Treated (6h)	10027	T	T	C	T	C	94	135	1	0.1048	0.00	0.0851	0.00	0.9149	0.00	0.00	0.1185	0.00	0.8815	0.00	1.96332e+16	3.39643e+16	MT-TG					[ 0.0416/0.1612]	[ 0.0733/0.1848]	14	chr11:81262616-81262832 chr3:165878926-165879184 chr2:131034746-131035586 chr2:132137679-132137989 chr2:203481671-203481984 chr2:143856396-143856616 chr7:57235767-57236433 chr7:63566388-63566702 chr7:57259252-57259705 chr9:5107046-5107201 chr9:94872268-94872433 chr4:65476753-65477600 chr4:156378282-156378541 chr4:25722088-25722339 chr13:76166375-76166532 chr15:58442561-58442835
Treated (6h)	10040	C	C	T	C	T	101	136	1	0.1013	0.00	0.901	0.00	0.099	0.00	0.00	0.8897	0.0074	0.1029	0.00	2.2905e+16	3.07046e+16	MT-TG					[ 0.0529/0.1745]	[ 0.0612/0.1665]	4	chr5:99381642-99390437 chr17:22029254-22031051 chr2:143856396-143856616 chr15:58442561-58442835
Treated (6h)	10043	C	C	T	C	T	100	127	1	0.0969	0.00	0.92	0.00	0.08	0.00	0.00	0.8898	0.00	0.1102	0.00	2003286701446550	3046676779389870	MT-TG					[ 0.039/0.1521]	[ 0.0657/0.1777]	3	chr5:99381642-99390437 chr2:143856396-143856616 chr15:58442561-58442835
Treated (6h)	10398	A	G	A	G	A	171	270	1	0.068	0.0468	0.00	0.924	0.0292	0.00	0.0815	0.00	0.9185	0.00	0.00	2.0525e+16	5484993592441570	MT-ND3	.	T114P	T114A	T114S	[ 0.0224/0.091]	[ 0.0539/0.1208]	5	chr5:99381642-99390437 chr5:134258999-134264217 chr2:143855842-143856076 chr2:120970828-120971035 chr4:25721540-25721744
Treated (6h)	10446	A	A	G	A	G	132	126	1	0.1318	0.9242	0.00	0.0758	0.00	0.00	0.8095	0.00	0.1905	0.00	0.00	2.56908e+16	3.96909e+16	MT-TR					[ 0.0402/0.1353]	[ 0.1309/0.2684]	17	chr11:81263225-81263383 chr17:22031160-22031645 chr3:29839188-29839358 chr3:165878377-165878535 chr2:143855842-143856076 chr2:202079558-202079704 chr2:120970828-120971035 chr2:203482375-203482533 chr7:57236758-57236957 chr7:57260020-57260227 chr7:63565848-63566055 chr9:94872814-94872972 chr9:5107545-5107683 chr4:65476517-65476686 chr4:25721540-25721744 chr4:156377746-156377920 chr15:58443140-5844…
Treated (6h)	10497	C	C	T	C	T	1031	603	1	0.0122	0.00	0.9893	0.00	0.0107	0.00	0.00	0.9851	0.00	0.0149	0.00	489789092687226	3.72755e+16	MT-ND4L	L10M	.	L10V	.	[ 0.0057/0.0193]	[ 0.0074/0.0286]	19	chr11:81263225-81263383 chr17:22031160-22031645 chr3:29839188-29839358 chr3:165878377-165878535 chr2:143855842-143856076 chr2:131035926-131036132 chr2:202079558-202079704 chr2:132137199-132137339 chr2:120970828-120971035 chr2:203482375-203482533 chr7:57236758-57236957 chr7:57260020-57260227 chr7:63565848-63566055 chr9:94872814-94872972 chr9:5107545-5107683 chr4:65476517-65476686 chr4:25721540-257…
Treated (6h)	10511	C	C	A	C	A	1362	763	1	0.008	0.0073	0.9927	0.00	0.00	0.00	0.0092	0.9908	0.00	0.00	0.00	4715689066259850	3.08761e+16	MT-ND4L	I14M	.	I14M	.	[ 0.0038/0.0137]	[ 0.004/0.0192]	18	chr11:81263225-81263383 chr3:29839188-29839358 chr3:165878377-165878535 chr2:143855842-143856076 chr2:131035926-131036132 chr2:202079558-202079704 chr2:132137199-132137339 chr2:120970828-120971035 chr2:203482375-203482533 chr7:57236758-57236957 chr7:57260020-57260227 chr7:63565848-63566055 chr9:94872814-94872972 chr9:5107545-5107683 chr4:65476517-65476686 chr4:25721540-25721744 chr4:156377746-156…
Treated (6h)	12162	C	C	T	C	T	119	89	1	0.1058	0.00	0.9076	0.00	0.0924	0.00	0.00	0.8764	0.00	0.1236	0.00	2.60969e+16	2.28783e+16	MT-TH					[ 0.0509/0.1594]	[ 0.0688/0.2096]	9	chr1:181391921-181392114 chrX:69347264-69347463 chr2:143854119-143854327 chr2:238432026-238432215 chr2:156167940-156168133 chr9:5109299-5109493 chr16:10815343-10815551 chr12:130800151-130800346 chr19:57433595-57433789
Treated (6h)	12171	A	A	G	A	G	120	94	1	0.0841	0.90	0.00	0.075	0.00	0.025	0.883	0.00	0.0957	0.00	0.025	2.06516e+16	1.9193e+16	MT-TH					[ 0.0382/0.1381]	[ 0.0492/0.174]	4	chr2:238432026-238432215 chr9:5109299-5109493 chr12:130800151-130800346 chr19:57433595-57433789
Treated (6h)	12176	G	G	A	G	A	118	109	1	0.1013	0.1017	0.00	0.8983	0.00	0.00	0.1009	0.00	0.8991	0.00	0.00	27268088124154	2.50731e+16	MT-TH					[ 0.0578/0.1707]	[ 0.0558/0.1733]	9	chr1:181391921-181392114 chrX:69347264-69347463 chr2:143854119-143854327 chr2:238432026-238432215 chr2:156167940-156168133 chr9:5109299-5109493 chr16:10815343-10815551 chr12:130800151-130800346 chr19:57433595-57433789
Treated (6h)	12178	C	C	T	C	T	120	108	1	0.0965	0.00	0.9083	0.00	0.0917	0.00	0.00	0.8981	0.00	0.1019	0.00	2.61115e+16	2.49734e+16	MT-TH					[ 0.0505/0.1582]	[ 0.0563/0.1748]	7	chr5:99381642-99390437 chrX:69347264-69347463 chr2:143854119-143854327 chr2:156167940-156168133 chr9:5109299-5109493 chr12:130800151-130800346 chr19:57433595-57433789
Treated (6h)	12181	C	C	T	C	T	119	108	1	0.0573	0.00	0.9496	0.00	0.0504	0.00	0.00	0.9352	0.00	0.0648	0.00	1.78181e+16	1906017309540950	MT-TH					[ 0.021/0.1079]	[ 0.0296/0.13]	8	chr1:181391921-181392114 chrX:69347264-69347463 chr2:143854119-143854327 chr2:238432026-238432215 chr2:156167940-156168133 chr9:5109299-5109493 chr16:10815343-10815551 chr12:130800151-130800346
Treated (6h)	12195	C	C	T	C	T	98	110	2	0.0721	0.0102	0.9184	0.00	0.0714	0.00	0.00	0.9273	0.00	0.0727	0.00	1711776677065030	2057662092651460	MT-TH					[ 0.0327/0.1425]	[ 0.0353/0.139]	9	chr1:181391921-181392114 chrX:69347264-69347463 chr2:143854119-143854327 chr2:238432026-238432215 chr2:156167940-156168133 chr9:5109299-5109493 chr16:10815343-10815551 chr12:130800151-130800346 chr19:57433595-57433789
Treated (6h)	12202	T	T	C	T	C	110	117	1	0.0881	0.00	0.0727	0.00	0.9273	0.00	0.00	0.1026	0.00	0.8974	0.00	2.08749e+16	2.72346e+16	MT-TH					[ 0.0353/0.139]	[ 0.0583/0.1721]	8	chr1:181391921-181392114 chr2:143854119-143854327 chr2:238432026-238432215 chr2:156167940-156168133 chr9:5109299-5109493 chr16:10815343-10815551 chr12:130800151-130800346 chr19:57433595-57433789
Treated (6h)	12245	T	T	C	T	C	114	126	1	0.0667	0.00	0.0789	0.00	0.9211	0.00	0.00	0.0556	0.00	0.9444	0.00	2.27553e+16	1.98564e+16	MT-TS2					[ 0.0403/0.145]	[ 0.0252/0.1122]	19	chr1:181391921-181392114 chr1:235703146-235703260 chr1:238114842-238114959 chr11:81265030-81265149 chr14:84640033-84640133 chr2:143854119-143854327 chr2:202077802-202077950 chr2:131037728-131037871 chr2:132129670-132129806 chr2:120972655-120972766 chr2:156167940-156168133 chr2:83042730-83042851 chr7:57261841-57261989 chr7:57238542-57238685 chr9:5109299-5109493 chr4:25719536-25719619 chr10:3672340…
Treated (6h)	12253	C	C	T	C	T	105	125	1	0.0565	0.00	0.9333	0.00	0.0667	0.00	0.00	0.952	0.00	0.048	0.00	1.87566e+16	1.79535e+16	MT-TS2					[ 0.0304/0.1335]	[ 0.02/0.103]	10	chr3:106612986-106613108 chrX:69347264-69347463 chrX:102057852-102057909 chr2:131037728-131037871 chr9:5109299-5109493 chr4:66931062-66931174 chr4:25719536-25719619 chr13:85095747-85095864 chr19:57433595-57433789 chr19:38063548-38063666
Treated (6h)	12281	C	C	G	C	G	83	108	1	0.0785	0.00	0.9157	0.0843	0.00	0.00	0.00	0.9259	0.0741	0.00	0.00	1.72419e+16	2.06326e+16	MT-TL2					[ 0.0389/0.1666]	[ 0.036/0.1414]	34	chr1:181391921-181392114 chr1:235703146-235703260 chr1:238114842-238114959 chr11:81265030-81265149 chr3:106612986-106613108 chr14:84640033-84640133 chrX:69347264-69347463 chr2:143854119-143854327 chr2:202077802-202077950 chr2:131037728-131037871 chr2:132129670-132129806 chr2:120972655-120972766 chr2:238432026-238432215 chr2:156167940-156168133 chr2:83042730-83042851 chr2:125438501-125438579 chr7:…
Treated (6h)	12290	A	A	G	A	G	68	108	1	0.0795	0.8824	0.00	0.1176	0.00	0.00	0.9444	0.00	0.0556	0.00	0.00	1706869757918840	1.7247e+16	MT-TL2					[ 0.0583/0.2179]	[ 0.0233/0.1184]	20	chr1:181391921-181392114 chr1:235703146-235703260 chr1:238114842-238114959 chr5:99381642-99390437 chr5:134258999-134264217 chr2:131037728-131037871 chr2:132129670-132129806 chr2:238432026-238432215 chr2:156167940-156168133 chr2:83042730-83042851 chr7:57238542-57238685 chr9:5109299-5109493 chr4:163342519-163342693 chr4:66931062-66931174 chr4:25719536-25719619 chr13:85095747-85095864 chr8:68497632-…
Treated (6h)	12603	C	C	T	C	T	1139	992	1	0.0089	0.0009	0.9912	0.0009	0.007	0.00	0.00	0.9889	0.00	0.0111	0.00	3703400485380850	4859051546486480	MT-ND5	F89L	.	F89L	.	[ 0.0033/0.0141]	[ 0.0059/0.02]	20	chr1:235702640-235702974 chr1:238114436-238114620 chr5:99381642-99390437 chr5:134258999-134264217 chr11:81265372-81265505 chr14:84640228-84640336 chr2:202077290-202077581 chr2:143853759-143853907 chr2:238431686-238431801 chr2:131038092-131038220 chr2:156168305-156168495 chr7:57262192-57262326 chr7:57238901-57239044 chr4:156375643-156375767 chr8:68497290-68497408 chr10:36722896-36723183 chr10:9154…
Treated (6h)	12616	T	T	C	T	C	1105	1043	1	0.0088	0.0009	0.0072	0.00	0.9919	0.00	0.00	0.0105	0.001	0.9885	0.00	3.75708e+16	4715144907088210	MT-ND5	L94M	.	L94V	.	[ 0.0034/0.0145]	[ 0.0057/0.019]	20	chr1:235702640-235702974 chr1:238114436-238114620 chr5:99381642-99390437 chr5:134258999-134264217 chr11:81265372-81265505 chr3:106617843-106618139 chr2:202077290-202077581 chr2:143853759-143853907 chr2:238431686-238431801 chr2:131038092-131038220 chr7:57262192-57262326 chr7:140872904-140873013 chr7:57238901-57239044 chr4:156375643-156375767 chr13:85096094-85096280 chr8:68497290-68497408 chr10:367…
Treated (6h)	12618	G	G	A	G	A	1302	1065	1	0.0072	0.0054	0.00	0.9946	0.00	0.00	0.0094	0.00	0.9897	0.0009	0.00	3539793696075970	4482246499865180	MT-ND5	.	L94F	.	L94F	[ 0.0024/0.0113]	[ 0.0049/0.0174]	19	chr1:238114436-238114620 chr5:99381642-99390437 chr11:81265372-81265505 chr3:106617843-106618139 chr2:202077290-202077581 chr2:143853759-143853907 chr2:238431686-238431801 chr2:131038092-131038220 chr2:156168305-156168495 chr7:57262192-57262326 chr7:140872904-140873013 chr7:57238901-57239044 chr4:156375643-156375767 chr13:85096094-85096280 chr8:68497290-68497408 chr10:36722896-36723183 chr16:1081…
Treated (6h)	12621	C	C	T	C	T	1305	1074	1	0.0097	0.0015	0.9908	0.00	0.0077	0.00	0.00	0.9879	0.00	0.0121	0.00	4.46264e+16	5534931018015440	MT-ND5	F95L	.	F95L	.	[ 0.004/0.0143]	[ 0.0069/0.0208]	10	chr11:81265372-81265505 chr2:202077290-202077581 chr2:143853759-143853907 chr2:131038092-131038220 chr7:57262192-57262326 chr7:57238901-57239044 chr13:85096094-85096280 chr16:10814928-10815126 chr16:20733250-20733378 chr15:58445030-58445172
Treated (6h)	12649	C	C	A	C	A	1367	1188	1	0.0106	0.008	0.9912	0.00	0.0007	0.00	0.0135	0.9857	0.00	0.0008	0.00	5027826359692650	6644575355514620	MT-ND5	L105M	.	L105V	.	[ 0.0043/0.0145]	[ 0.0081/0.0219]	20	chr1:235702640-235702974 chr1:238114436-238114620 chr11:81265372-81265505 chr3:106617843-106618139 chr2:202077290-202077581 chr2:143853759-143853907 chr2:238431686-238431801 chr2:83043150-83043293 chr2:131038092-131038220 chr2:156168305-156168495 chr7:57262192-57262326 chr7:140872904-140873013 chr7:57238901-57239044 chr9:5109773-5109831 chr4:156375643-156375767 chr13:85096094-85096280 chr8:684972…
Treated (6h)	12651	G	G	A	G	A	1405	1199	1	0.0104	0.0078	0.0007	0.9915	0.00	0.00	0.0133	0.0008	0.9858	0.00	0.00	5119352470589490	6658028705218190	MT-ND5	.	.	.	.	[ 0.0042/0.0141]	[ 0.0081/0.0217]	22	chr1:235702640-235702974 chr1:238114436-238114620 chr5:99381642-99390437 chr5:134258999-134264217 chr11:81265372-81265505 chr2:202077290-202077581 chr2:143853759-143853907 chr2:238431686-238431801 chr2:83043150-83043293 chr2:131038092-131038220 chr2:156168305-156168495 chr7:57262192-57262326 chr7:57238901-57239044 chr9:5109773-5109831 chr4:156375643-156375767 chr13:85096094-85096280 chr8:68497290…
Treated (6h)	12672	A	A	T	A	T	1429	971	1	0.0088	0.9937	0.00	0.00	0.0063	0.00	0.9856	0.00	0.00	0.0124	0.00	4030979272196690	4828990490734300	MT-ND5	.	.	.	.	[ 0.0031/0.0121]	[ 0.0068/0.0217]	19	chr1:235702640-235702974 chr1:238114436-238114620 chr11:81265372-81265505 chr3:106617843-106618139 chr2:202077290-202077581 chr2:143853759-143853907 chr2:83043150-83043293 chr2:131038092-131038220 chr2:156168305-156168495 chr7:57262192-57262326 chr7:57238901-57239044 chr9:5109773-5109831 chr4:156375643-156375767 chr13:85096094-85096280 chr8:68497290-68497408 chr10:36722896-36723183 chr16:10814928…
Treated (6h)	12684	G	G	A	G	A	1584	1081	1	0.0071	0.0051	0.00	0.9943	0.0006	0.00	0.0102	0.00	0.9898	0.00	0.00	4008053818905790	4.82893e+16	MT-ND5	.	Q116H	.	Q116H	[ 0.0024/0.0101]	[ 0.0055/0.0184]	18	chr1:235702640-235702974 chr1:238114436-238114620 chr5:99381642-99390437 chr5:134258999-134264217 chr5:93903161-93906623 chr11:81265372-81265505 chr3:106617843-106618139 chr2:143853759-143853907 chr2:83043150-83043293 chr2:156168305-156168495 chr7:57262192-57262326 chr7:57238901-57239044 chr9:5109773-5109831 chr13:85096094-85096280 chr10:36722896-36723183 chr16:10814928-10815126 chr16:20733250-20…
Treated (6h)	12687	C	C	T	C	T	1540	1161	1	0.0078	0.0006	0.9935	0.00	0.0058	0.00	0.00	0.9897	0.00	0.0103	0.00	4327631802200970	5.32032e+16	MT-ND5	F117L	.	F117L	.	[ 0.0029/0.0113]	[ 0.0057/0.0182]	21	chr1:235702640-235702974 chr1:238114436-238114620 chr5:99381642-99390437 chr5:93903161-93906623 chr11:81265372-81265505 chr3:106617843-106618139 chr2:202077290-202077581 chr2:143853759-143853907 chr2:83043150-83043293 chr2:131038092-131038220 chr2:156168305-156168495 chr7:57262192-57262326 chr7:57238901-57239044 chr9:5109773-5109831 chr4:156375643-156375767 chr10:36722896-36723183 chr16:10814928-…
Treated (6h)	13126	C	C	T	C	T	1398	1721	1	0.0087	0.00	0.9921	0.00	0.0079	0.00	0.00	0.9907	0.00	0.0093	0.00	5.1304e+16	7324348510000270	MT-ND5	H264N	.	H264D	H264Y	[ 0.0042/0.0142]	[ 0.0056/0.0152]	9	chr1:235702354-235702504 chr2:238430338-238430420 chr7:112012701-112012766 chr9:5110107-5110257 chr4:156375213-156375363 chr13:96344795-96345079 chr8:68496853-68496940 chr16:10814117-10814707 chr15:46633601-46633739
Treated (6h)	13204	G	G	A	G	A	1656	1615	1	0.0098	0.0085	0.00	0.9903	0.0012	0.00	0.0111	0.00	0.9876	0.0012	0.00	6299663584809380	7616494487985910	MT-ND5	V290I	V290L	.	V290F	[ 0.0049/0.0143]	[ 0.0069/0.0177]	11	chr3:176728508-176728631 chrX:69345975-69346157 chr2:132128427-132129028 chr2:131038669-131038917 chr7:57262612-57263334 chr9:5110326-5110699 chr4:65475554-65476249 chr13:96344795-96345079 chr13:85097058-85097317 chr16:10814117-10814707 chr16:20732524-20732746
Treated (6h)	13209	C	C	T	C	T	1650	1625	1	0.0098	0.0006	0.9909	0.00	0.0085	0.00	0.00	0.9889	0.00	0.0111	0.00	6437093288454260	7843300478729090	MT-ND5	C291W	.	C291W	.	[ 0.0049/0.0143]	[ 0.0069/0.0176]	10	chr5:93903161-93906623 chr3:176728508-176728631 chrX:69345975-69346157 chr2:132128427-132129028 chr2:131038669-131038917 chr7:57262612-57263334 chr4:65475554-65476249 chr4:17063508-17063787 chr13:96344795-96345079 chr16:10814117-10814707
Treated (6h)	13212	C	C	T	C	T	1648	1604	1	0.0101	0.00	0.9909	0.00	0.0091	0.00	0.00	0.9888	0.00	0.0112	0.00	6895246897839930	7822846654981090	MT-ND5	.	.	.	.	[ 0.0054/0.0151]	[ 0.007/0.0178]	13	chr5:93903161-93906623 chr3:176728508-176728631 chrX:69345975-69346157 chr2:132128427-132129028 chr2:131038669-131038917 chr7:57262612-57263334 chr7:112012841-112013223 chr9:5110326-5110699 chr4:65475554-65476249 chr4:17063508-17063787 chr13:96344795-96345079 chr13:85097058-85097317 chr16:10814117-10814707
Treated (6h)	13245	C	C	A	C	A	1584	1720	1	0.0076	0.0057	0.9893	0.00	0.0051	0.00	0.0093	0.9837	0.00	0.007	0.00	3946437874960610	6414493382940560	MT-ND5	.	.	.	.	[ 0.0028/0.0109]	[ 0.0056/0.0152]	23	chr1:235702039-235702268 chr11:81266035-81266220 chr11:11261607-11261721 chr3:176728508-176728631 chr14:84640935-84641307 chrX:69345975-69346157 chr2:132128427-132129028 chr2:131038669-131038917 chr2:238430092-238430252 chr2:143852893-143853251 chr2:156169006-156169205 chr2:83043725-83043889 chr7:57262612-57263334 chr7:57239549-57239923 chr7:112012841-112013223 chr9:5110326-5110699 chr4:156374769…
Treated (6h)	13260	T	T	C	T	C	1592	1770	1	0.0119	0.00	0.0101	0.00	0.9899	0.00	0.00	0.0136	0.00	0.9864	0.00	70351363854	1006101622121380	MT-ND5	.	.	.	.	[ 0.0061/0.0164]	[ 0.009/0.0202]	17	chr1:235702039-235702268 chr5:99381642-99390437 chr5:134258999-134264217 chr5:93903161-93906623 chr11:47345535-47345732 chr11:81266035-81266220 chr11:11261607-11261721 chr3:176728508-176728631 chr14:84640935-84641307 chr2:143852893-143853251 chr2:156169006-156169205 chr2:83043725-83043889 chr7:112012841-112013223 chr4:17063508-17063787 chr4:156374769-156375127 chr16:10814117-10814707 chr15:584456…
Treated (6h)	13269	A	A	C	A	C	1580	1839	1	0.0114	0.9892	0.0095	0.0013	0.00	0.00	0.9859	0.0131	0.0005	0.0005	0.00	6611413547493630	9970448968077060	MT-ND5	.	.	.	.	[ 0.0056/0.0157]	[ 0.0087/0.0194]	24	chr1:235702039-235702268 chr11:47345535-47345732 chr11:81266035-81266220 chr11:11261607-11261721 chr3:176728508-176728631 chr14:84640935-84641307 chrX:69345975-69346157 chr2:132128427-132129028 chr2:131038669-131038917 chr2:238430092-238430252 chr2:143852893-143853251 chr2:156169006-156169205 chr2:83043725-83043889 chr7:57262612-57263334 chr7:57239549-57239923 chr7:112012841-112013223 chr9:511032…
Treated (6h)	13272	C	C	T	C	T	1638	1823	1	0.0156	0.00	0.986	0.00	0.014	0.00	0.00	0.983	0.00	0.017	0.00	9244084815049180	1.22221e+16	MT-ND5	.	.	.	.	[ 0.0093/0.0211]	[ 0.0119/0.0241]	25	chr1:235702039-235702268 chr5:134258999-134264217 chr11:47345535-47345732 chr11:11261607-11261721 chr3:176728508-176728631 chr14:84640935-84641307 chr2:132128427-132129028 chr2:131038669-131038917 chr2:238430092-238430252 chr2:143852893-143853251 chr2:156169006-156169205 chr2:83043725-83043889 chr7:57262612-57263334 chr7:57239549-57239923 chr7:112012841-112013223 chr9:5110326-5110699 chr4:6547555…
Treated (6h)	13281	T	T	C	T	C	1654	1918	1	0.0154	0.00	0.0139	0.00	0.9861	0.00	0.00	0.0167	0.0005	0.9828	0.00	9585616802428660	1.25518e+16	MT-ND5	.	.	.	.	[ 0.0092/0.0209]	[ 0.0118/0.0235]	28	chr1:235702039-235702268 chr5:99381642-99390437 chr5:134258999-134264217 chr5:93903161-93906623 chr11:47345535-47345732 chr11:81266035-81266220 chr11:11261607-11261721 chr3:176728508-176728631 chr14:84640935-84641307 chr2:132128427-132129028 chr2:131038669-131038917 chr2:238430092-238430252 chr2:143852893-143853251 chr2:156169006-156169205 chr2:83043725-83043889 chr7:57262612-57263334 chr7:572395…
Treated (6h)	13293	C	C	T	C	T	1561	1815	1	0.0148	0.00	0.9865	0.00	0.0122	0.0013	0.00	0.9829	0.00	0.0171	0.0013	805357279408613	1.24067e+16	MT-ND5	I319M	.	I319M	.	[ 0.0077/0.0191]	[ 0.012/0.0242]	26	chr1:235702039-235702268 chr11:47345535-47345732 chr11:81266035-81266220 chr11:11261607-11261721 chr3:176728508-176728631 chr14:84640935-84641307 chrX:69345975-69346157 chr2:132128427-132129028 chr2:131038669-131038917 chr2:238430092-238430252 chr2:143852893-143853251 chr2:156169006-156169205 chr2:83043725-83043889 chr7:57262612-57263334 chr7:57239549-57239923 chr7:112012841-112013223 chr9:511032…
Treated (6h)	13326	T	T	C	T	C	1519	1737	1	0.0107	0.00	0.0099	0.00	0.9901	0.00	0.00	0.0115	0.00	0.9885	0.00	6725187967577710	8658894974038280	MT-ND5	C330W	.	C330W	.	[ 0.0058/0.0164]	[ 0.0074/0.0178]	20	chr1:235702039-235702268 chr1:238113594-238113878 chr11:11261607-11261721 chr2:132128427-132129028 chr2:120974184-120974458 chr2:131038669-131038917 chr2:238430092-238430252 chr2:143852893-143853251 chr2:156169006-156169205 chr2:83043725-83043889 chr7:57262612-57263334 chr7:57239549-57239923 chr7:112012841-112013223 chr9:5110326-5110699 chr4:156374769-156375127 chr13:96344795-96345079 chr8:684964…
Treated (6h)	13332	C	C	T	C	T	1463	1586	1	0.0115	0.00	0.987	0.0007	0.0123	0.00	0.00	0.9893	0.00	0.0107	0.00	7688672568493300	7562267763810660	MT-ND5	H332Q	.	H332Q	.	[ 0.0077/0.0195]	[ 0.0066/0.0172]	18	chr1:235702039-235702268 chr5:93903161-93906623 chr11:47345535-47345732 chr11:81266035-81266220 chr14:84640935-84641307 chr2:132128427-132129028 chr2:143852893-143853251 chr2:156169006-156169205 chr2:83043725-83043889 chr2:202422539-202422660 chr7:57262612-57263334 chr7:112012841-112013223 chr4:156374769-156375127 chr13:96344795-96345079 chr13:96345376-96345471 chr13:85097058-85097317 chr8:684964…
Treated (6h)	13376	T	T	A	T	A	1271	1518	1	0.009	0.0047	0.00	0.00	0.9953	0.00	0.0125	0.0033	0.00	0.9842	0.00	3.09919e+16	7682862908823120	MT-ND5	I347N	I347T	I347S	.	[ 0.0019/0.0105]	[ 0.0079/0.0196]	3	chr2:156169006-156169205 chr7:57262612-57263334 chr7:112012841-112013223
Treated (6h)	13423	C	C	T	C	T	1232	1259	1	0.0084	0.00	0.9935	0.00	0.0065	0.00	0.00	0.9897	0.00	0.0103	0.00	3.83809e+16	5827262768542610	MT-ND5	L363I	.	L363V	L363F	[ 0.0031/0.013]	[ 0.0059/0.0178]	16	chr1:235702039-235702268 chr1:238113594-238113878 chr14:84640935-84641307 chr2:132128427-132129028 chr2:120974184-120974458 chr2:143852893-143853251 chr7:57262612-57263334 chr7:57239549-57239923 chr7:112012841-112013223 chr9:5110326-5110699 chr4:65475554-65476249 chr4:156374769-156375127 chr8:68496425-68496729 chr10:36722175-36722535 chr16:10814117-10814707 chr15:58445839-58446037
Treated (6h)	13447	A	A	T	A	T	1023	1342	1	0.0076	0.9892	0.001	0.00	0.0098	0.00	0.994	0.00	0.00	0.006	0.00	4.3895e+16	3975288095316390	MT-ND5	.	T371P	T371A	T371S	[ 0.0051/0.0182]	[ 0.0028/0.0119]	15	chr1:238113594-238113878 chr14:84640935-84641307 chr2:132128427-132129028 chr2:120974184-120974458 chr2:143852893-143853251 chr7:57262612-57263334 chr7:57239549-57239923 chr7:112012841-112013223 chr9:5110326-5110699 chr4:65475554-65476249 chr4:156374769-156375127 chr8:68496425-68496729 chr10:36722175-36722535 chr16:10814117-10814707 chr15:58445839-58446037
Treated (6h)	13506	C	C	T	C	T	1117	1377	1	0.0084	0.00	0.9902	0.00	0.0098	0.00	0.00	0.9927	0.00	0.0073	0.00	4.79938e+16	4724814162515290	MT-ND5	.	.	.	.	[ 0.0053/0.0178]	[ 0.0038/0.0135]	5	chr5:93903161-93906623 chr2:143852893-143853251 chr7:57262612-57263334 chr16:10814117-10814707 chr15:58445839-58446037
Treated (6h)	13517	A	A	T	A	T	1118	1221	1	0.009	0.9902	0.00	0.00	0.0098	0.00	0.9918	0.00	0.00	0.0082	0.00	4.97906e+16	4691422414081100	MT-ND5	.	H394P	H394R	H394L	[ 0.0053/0.0178]	[ 0.0042/0.0152]	21	chr1:238113594-238113878 chr1:235701891-235701995 chr5:99381642-99390437 chr5:93903161-93906623 chr3:106618747-106618824 chr2:132128427-132129028 chr2:120974184-120974458 chr2:143852893-143853251 chr2:238429880-238429981 chr2:131039003-131039119 chr7:57262612-57263334 chr7:57239549-57239923 chr7:112012841-112013223 chr9:5110326-5110699 chr4:65475554-65476249 chr4:156374769-156375127 chr8:68496425…
Treated (6h)	13710	A	A	G	A	G	474	536	1	0.0139	0.9726	0.00	0.0169	0.0105	0.00	0.9813	0.00	0.0112	0.0075	0.00	284990154047101	2.35874e+16	MT-ND5	.	.	.	.	[ 0.008/0.0335]	[ 0.0045/0.0248]	.	.
Treated (6h)	14443	C	C	T	C	T	578	564	1	0.0105	0.00	0.9896	0.00	0.0104	0.00	0.00	0.9894	0.00	0.0106	0.00	2.51432e+16	2.44744e+16	MT-ND6	E77D	.	E77D	.	[ 0.0042/0.023]	[ 0.0043/0.0236]	9	chr2:132127142-132127595 chr7:57264039-57264241 chr7:149829090-149829249 chr7:57240758-57240929 chr7:153665748-153665905 chr8:36135806-36136731 chr8:15914507-15914584 chr8:47750551-47750638 chr16:82154795-82155691
Treated (6h)	14470	T	T	A	T	A	605	573	1	0.011	0.0099	0.00	0.00	0.9901	0.00	0.0122	0.0017	0.00	0.986	0.00	2711531986739800	289678405745409	MT-ND6	.	.	.	.	[ 0.004/0.022]	[ 0.0054/0.0255]	18	chr1:227145872-227145951 chr5:99381642-99390437 chr5:93903161-93906623 chr11:81267216-81267770 chr2:132127142-132127595 chr2:156170219-156170319 chr7:149829090-149829249 chr7:57240758-57240929 chr7:153665748-153665905 chr9:5091243-5091331 chr4:65474092-65474877 chr4:156373862-156373927 chr8:36135806-36136731 chr8:15914507-15914584 chr8:47750551-47750638 chr18:2842198-2842352 chr16:82154795-821556…
Treated (6h)	14476	G	G	A	G	A	626	615	1	0.0105	0.0096	0.00	0.9872	0.0032	0.00	0.0114	0.00	0.9854	0.0033	0.00	2.52253e+16	282320067296051	MT-ND6	.	.	.	.	[ 0.0039/0.0213]	[ 0.005/0.0238]	20	chr1:227145872-227145951 chr5:99381642-99390437 chr5:134258999-134264217 chr5:93903161-93906623 chr17:22018521-22020228 chr17:22031838-22032092 chr2:132127142-132127595 chr2:156170219-156170319 chr7:57264039-57264241 chr7:149829090-149829249 chr7:57240758-57240929 chr7:153665748-153665905 chr9:5091243-5091331 chr4:65474092-65474877 chr4:156373862-156373927 chr8:36135806-36136731 chr8:15914507-159…
Treated (6h)	14797	A	A	C	A	C	996	344	1	0.0119	0.99	0.01	0.00	0.00	0.00	0.9826	0.0174	0.00	0.00	0.00	4272856738066590	2358360660544900	MT-CYB	.	.	.	.	[ 0.0052/0.0187]	[ 0.0071/0.0384]	1	chr14:84642685-84643050
Treated (6h)	14798	T	C	T	C	T	997	350	1	0.0126	0.001	0.989	0.00	0.01	0.00	0.00	0.98	0.00	0.02	0.00	436695711632689	2.67108e+16	MT-CYB	F18I	F18L	F18V	.	[ 0.0052/0.0186]	[ 0.0089/0.0415]	6	chr17:22018521-22020228 chrX:5087516-5088240 chr2:132127142-132127595 chr2:131040163-131040395 chr4:65474092-65474877 chr16:10813042-10813668
Treated (6h)	14800	C	C	T	C	T	1130	557	1	0.0095	0.00	0.9912	0.00	0.0088	0.00	0.00	0.9892	0.00	0.0108	0.00	4.49384e+16	2.61039e+16	MT-CYB	F18L	.	F18L	.	[ 0.0046/0.0165]	[ 0.0044/0.0239]	8	chr5:99381642-99390437 chr5:134258999-134264217 chr5:93903161-93906623 chr5:105889064-105889223 chr5:8619214-8619868 chr11:87526551-87527104 chr17:22018521-22020228 chr16:82154795-82155691
Treated (6h)	14821	C	C	T	C	T	1436	910	1	0.0098	0.00	0.9903	0.0007	0.0091	0.00	0.00	0.989	0.00	0.011	0.00	5.7151e+16	4.4256e+16	MT-CYB	.	.	.	.	[ 0.0051/0.0156]	[ 0.0057/0.0204]	16	chr5:93903161-93906623 chr5:105889064-105889223 chr5:8619214-8619868 chr11:87526551-87527104 chr11:81267216-81267770 chr14:84642685-84643050 chrX:5087516-5088240 chrX:125863031-125863204 chr2:132127142-132127595 chr2:131040163-131040395 chr2:83045216-83045538 chr7:57264362-57264519 chr7:57241081-57241178 chr8:27760877-27760999 chr8:68494749-68494891 chr16:82154795-82155691
Treated (6h)	14851	A	A	T	A	T	1685	1294	1	0.0087	0.9929	0.00	0.00	0.0071	0.00	0.9876	0.00	0.00	0.0108	0.00	5704049816941670	6043780289768730	MT-CYB	.	.	.	.	[ 0.0039/0.0126]	[ 0.0063/0.0183]	2	chr17:22018521-22020228 chr8:47749766-47750252
Treated (6h)	14862	C	C	T	C	T	1785	1382	1	0.0082	0.00	0.9905	0.00	0.0095	0.00	0.0007	0.9928	0.00	0.0065	0.00	7684075031528240	4320911295173410	MT-CYB	A39D	.	A39G	A39V	[ 0.0058/0.0153]	[ 0.0032/0.0125]	1	chr11:81267216-81267770
Treated (6h)	15055	T	T	C	T	C	1533	2091	1	0.0072	0.00	0.0098	0.0013	0.9889	0.00	0.0005	0.0053	0.00	0.9943	0.00	6625897803453830	5.41746e+16	MT-CYB	.	.	.	.	[ 0.0058/0.0162]	[ 0.0028/0.0095]	13	chr1:238111864-238112233 chr5:93903161-93906623 chr5:8619214-8619868 chr11:87526551-87527104 chr17:22018521-22020228 chrX:125863339-125863709 chr2:156170798-156170865 chr7:112014463-112014998 chr4:65474092-65474877 chr8:47749766-47750252 chr8:18706812-18707188 chr16:10813042-10813668 chr16:82154795-82155691
Treated (6h)	15058	C	C	T	C	T	1493	2072	1	0.0067	0.00	0.9906	0.00	0.0094	0.00	0.0005	0.9942	0.0005	0.0048	0.00	6397948747963010	4993789566486610	MT-CYB	.	.	.	.	[ 0.0054/0.0158]	[ 0.0025/0.009]	16	chr5:99381642-99390437 chr5:93903161-93906623 chr5:8619214-8619868 chr17:22018521-22020228 chrX:5087516-5088240 chrX:125863339-125863709 chr2:143851217-143851755 chr2:131040514-131040859 chr2:132126634-132127023 chr2:156170798-156170865 chr7:57264599-57265029 chr7:57241290-57241529 chr13:96346883-96347320 chr8:36135806-36136731 chr8:18706812-18707188 chr16:82154795-82155691
Treated (6h)	15091	C	C	T	C	T	1389	1843	1	0.0102	0.0007	0.9899	0.00	0.0094	0.00	0.00	0.9891	0.00	0.0109	0.00	5855859766883530	8818571990634390	MT-CYB	I115M	.	I115M	.	[ 0.0053/0.0161]	[ 0.0069/0.0168]	23	chr1:238111864-238112233 chr5:99381642-99390437 chr5:134258999-134264217 chr5:93903161-93906623 chr11:87526551-87527104 chr17:22018521-22020228 chr14:84643090-84643340 chrX:5087516-5088240 chrX:125863339-125863709 chr2:143851217-143851755 chr2:131040514-131040859 chr2:132126634-132127023 chr7:112014463-112014998 chr7:57264599-57265029 chr7:57241290-57241529 chr4:65474092-65474877 chr4:156373026-1…
Treated (6h)	15097	T	T	C	T	C	1236	1364	1	0.0085	0.00	0.0073	0.00	0.9927	0.00	0.00	0.0095	0.00	0.9905	0.00	4.31594e+16	5.92184e+16	MT-CYB	I117M	.	I117M	.	[ 0.0036/0.014]	[ 0.0054/0.0164]	3	chr5:134258999-134264217 chr17:22018521-22020228 chr4:156373026-156373274
Treated (6h)	15106	G	G	A	G	A	1200	1283	1	0.0133	0.0117	0.0008	0.9875	0.00	0.00	0.0148	0.00	0.9852	0.00	0.00	602968682706191	7795093952017400	MT-CYB	.	.	.	.	[ 0.0068/0.0197]	[ 0.0093/0.0232]	24	chr1:238111864-238112233 chr5:99381642-99390437 chr5:134258999-134264217 chr5:93903161-93906623 chr5:8619214-8619868 chr11:87526551-87527104 chr11:81267886-81268035 chr17:22018521-22020228 chrX:125863339-125863709 chr2:143851217-143851755 chr2:83045584-83045751 chr7:112014463-112014998 chr7:57264599-57265029 chr7:57241290-57241529 chr4:65474092-65474877 chr4:156373026-156373274 chr13:96346883-963…
Treated (6h)	15107	C	C	T	C	T	1171	1258	1	0.0091	0.00	0.9915	0.00	0.0085	0.00	0.00	0.9905	0.00	0.0095	0.00	4.65408e+16	5465386994004610	MT-CYB	L121I	.	L121V	L121F	[ 0.0044/0.0159]	[ 0.0053/0.0168]	5	chr5:93903161-93906623 chr7:112014463-112014998 chr8:47749766-47750252 chrY:8232401-8232566 chr16:82154795-82155691
Treated (6h)	15124	A	A	T	A	T	1203	1220	1	0.0087	0.9925	0.00	0.00	0.0075	0.00	0.9902	0.00	0.00	0.0098	0.00	4.29449e+16	5432030861233160	MT-CYB	.	.	.	.	[ 0.0037/0.0144]	[ 0.0054/0.0173]	1	chr11:87526551-87527104
Treated (6h)	15127	C	C	A	C	A	1178	1281	1	0.013	0.0127	0.9873	0.00	0.00	0.00	0.0133	0.9867	0.00	0.00	0.00	6286287683407820	7131498129442920	MT-CYB	.	.	.	.	[ 0.0075/0.0211]	[ 0.0081/0.0213]	24	chr1:238111864-238112233 chr5:8619214-8619868 chr11:87526551-87527104 chr11:81267886-81268035 chr14:84643090-84643340 chrX:5087516-5088240 chrX:125863339-125863709 chr2:143851217-143851755 chr2:83045584-83045751 chr2:131040514-131040859 chr2:132126634-132127023 chr7:112014463-112014998 chr7:57264599-57265029 chr7:57241290-57241529 chr4:156373026-156373274 chr4:82654837-82655001 chr13:96346883-963…
Treated (6h)	15142	C	C	A	C	A	1250	1329	1	0.0124	0.0136	0.9864	0.00	0.00	0.00	0.0113	0.9887	0.00	0.00	0.00	7094517936933540	6547543098984630	MT-CYB	.	.	.	.	[ 0.0083/0.0218]	[ 0.0067/0.0187]	27	chr1:238111864-238112233 chr5:99381642-99390437 chr5:8619214-8619868 chr11:87526551-87527104 chr11:81267886-81268035 chr17:22018521-22020228 chr14:84643090-84643340 chrX:5087516-5088240 chrX:125863339-125863709 chr2:143851217-143851755 chr2:83045584-83045751 chr2:131040514-131040859 chr2:132126634-132127023 chr7:112014463-112014998 chr7:57264599-57265029 chr7:57241290-57241529 chr4:65474092-65474…
Treated (6h)	15148	G	G	A	G	A	1258	1289	1	0.0137	0.0127	0.00	0.9873	0.00	0.00	0.0147	0.00	0.9845	0.0008	0.00	6865373707029440	7757630866825080	MT-CYB	.	.	.	.	[ 0.0077/0.0207]	[ 0.0093/0.0231]	29	chr1:238111864-238112233 chr5:99381642-99390437 chr5:134258999-134264217 chr5:93903161-93906623 chr5:8619214-8619868 chr11:87526551-87527104 chr17:22018521-22020228 chr14:84643090-84643340 chrX:5087516-5088240 chrX:125863339-125863709 chr2:143851217-143851755 chr2:83045584-83045751 chr2:131040514-131040859 chr2:132126634-132127023 chr7:112014463-112014998 chr7:57264599-57265029 chr7:57241290-5724…
Treated (6h)	15154	C	C	A	C	A	1288	1365	1	0.0106	0.0101	0.9891	0.00	0.0008	0.00	0.011	0.9883	0.00	0.0007	0.00	576629414505038	6444246526183790	MT-CYB	.	.	.	.	[ 0.0057/0.0174]	[ 0.0065/0.0182]	2	chr4:82654837-82655001 chrY:8232401-8232566
Treated (6h)	15172	G	G	A	G	A	1254	1196	2	0.0184	0.0159	0.00	0.9841	0.00	0.00	0.0209	0.0008	0.9774	0.0008	0.00	8117320758296560	9311424023366410	MT-CYB	.	.	.	.	[ 0.0102/0.0247]	[ 0.0141/0.0308]	28	chr1:238111864-238112233 chr5:99381642-99390437 chr5:93903161-93906623 chr5:8619214-8619868 chr11:87526551-87527104 chr11:81267886-81268035 chr14:84643090-84643340 chrX:5087516-5088240 chrX:125863339-125863709 chr2:143851217-143851755 chr2:83045584-83045751 chr2:131040514-131040859 chr2:132126634-132127023 chr7:112014463-112014998 chr7:57264599-57265029 chr7:57241290-57241529 chr4:156373026-15637…
Treated (6h)	15175	C	C	T	C	T	1260	1124	1	0.0168	0.00	0.9865	0.00	0.0135	0.00	0.00	0.9795	0.00	0.0205	0.00	7106555901678090	877199201069048	MT-CYB	.	.	.	.	[ 0.0083/0.0217]	[ 0.0135/0.0307]	24	chr1:238111864-238112233 chr5:8619214-8619868 chr11:87526551-87527104 chr11:81267886-81268035 chr14:84643090-84643340 chrX:5087516-5088240 chrX:125863339-125863709 chr2:143851217-143851755 chr2:132126634-132127023 chr7:112014463-112014998 chr7:57264599-57265029 chr7:57241290-57241529 chr4:156373026-156373274 chr4:30886618-30886801 chr4:82654837-82655001 chr13:96346883-96347320 chr8:47749766-47750…
Treated (6h)	15191	T	T	C	T	C	1388	1284	1	0.0161	0.00	0.0151	0.00	0.9849	0.00	0.00	0.0171	0.00	0.9829	0.00	8627525604879900	8747656888506500	MT-CYB	L149M	.	L149V	.	[ 0.0098/0.0232]	[ 0.0112/0.0259]	30	chr1:238111864-238112233 chr5:134258999-134264217 chr5:93903161-93906623 chr5:8619214-8619868 chr11:87526551-87527104 chr11:81267886-81268035 chr17:22018521-22020228 chr14:84643090-84643340 chrX:5087516-5088240 chrX:125863339-125863709 chr2:143851217-143851755 chr2:83045584-83045751 chr2:131040514-131040859 chr2:132126634-132127023 chr7:57264599-57265029 chr7:57241290-57241529 chr4:65474092-65474…
Treated (6h)	15194	C	C	T	C	T	1373	1320	1	0.0141	0.0007	0.984	0.00	0.0146	0.0007	0.00	0.9856	0.00	0.0136	0.0007	802594164308734	7471139677331110	MT-CYB	L150M	.	L150V	.	[ 0.0093/0.0225]	[ 0.0085/0.0216]	8	chr1:238111864-238112233 chr5:93903161-93906623 chr11:81267886-81268035 chr2:131040514-131040859 chr2:132126634-132127023 chr13:96346883-96347320 chr8:36135806-36136731 chr16:10813042-10813668
Treated (6h)	15199	C	C	A	C	A	1326	1328	1	0.0132	0.0136	0.9864	0.00	0.00	0.00	0.0128	0.9842	0.00	0.0023	0.00	7567486683192100	690687253759157	MT-CYB	.	.	.	.	[ 0.0085/0.0215]	[ 0.0079/0.0206]	29	chr1:238111864-238112233 chr5:8619214-8619868 chr11:87526551-87527104 chr11:81267886-81268035 chr14:84643090-84643340 chrX:5087516-5088240 chrX:125863339-125863709 chr2:143851217-143851755 chr2:83045584-83045751 chr2:131040514-131040859 chr2:132126634-132127023 chr7:112014463-112014998 chr7:57264599-57265029 chr7:57241290-57241529 chr4:65474092-65474877 chr4:156373026-156373274 chr4:30886618-3088…
Treated (6h)	15202	C	C	T	C	T	1322	1197	1	0.0123	0.00	0.9849	0.00	0.0151	0.00	0.00	0.9908	0.00	0.0092	0.00	81714434626557	5047007940248240	MT-CYB	.	.	.	.	[ 0.0097/0.0234]	[ 0.0049/0.0166]	5	chr5:8619214-8619868 chr2:143851217-143851755 chr2:131040514-131040859 chr2:132126634-132127023 chr4:82654837-82655001
Treated (6h)	15208	A	A	T	A	T	1410	1265	1	0.0108	0.9879	0.00	0.00	0.0121	0.00	0.9905	0.00	0.00	0.0095	0.00	7378509180575210	5471411189764800	MT-CYB	.	.	.	.	[ 0.0074/0.0194]	[ 0.0052/0.0167]	3	chr17:22018521-22020228 chr4:82654837-82655001 chr15:58447597-58447731
Treated (6h)	15249	A	A	T	A	T	1435	1391	1	0.018	0.984	0.00	0.00	0.016	0.00	0.9799	0.00	0.00	0.0201	0.00	9330631379534670	1.07709e+16	MT-CYB	.	Y168S	Y168C	Y168F	[ 0.0106/0.0241]	[ 0.0138/0.0291]	19	chr1:238111864-238112233 chr5:8619214-8619868 chr14:84643090-84643340 chrX:5087516-5088240 chrX:125863339-125863709 chr2:143851217-143851755 chr2:131040514-131040859 chr2:132126634-132127023 chr7:112014463-112014998 chr7:57264599-57265029 chr4:156373026-156373274 chr4:30886618-30886801 chr4:82654837-82655001 chr8:47749766-47750252 chr8:68494375-68494623 chr16:10813042-10813668 chr16:82154795-8215…
Treated (6h)	15265	C	C	A	C	A	1535	1602	1	0.015	0.015	0.9844	0.00	0.0007	0.00	0.015	0.9838	0.00	0.0012	0.00	8708177240830790	8890862548431270	MT-CYB	.	.	.	.	[ 0.0099/0.0225]	[ 0.01/0.0223]	1	chr8:36135806-36136731
Treated (6h)	15271	C	C	A	C	A	1533	1610	1	0.0146	0.0137	0.985	0.00	0.00	0.0013	0.0155	0.982	0.00	0.00	0.0013	8687362980220090	9836096594841390	MT-CYB	.	.	.	.	[ 0.0089/0.021]	[ 0.0104/0.0229]	12	chr5:8619214-8619868 chr14:84643090-84643340 chr2:131040514-131040859 chr2:132126634-132127023 chr7:57264599-57265029 chr4:156373026-156373274 chr4:30886618-30886801 chr4:82654837-82655001 chr8:68494375-68494623 chr16:10813042-10813668 chr16:82154795-82155691 chr15:58447597-58447731
Treated (6h)	15277	A	A	C	A	C	1514	1615	1	0.0147	0.9841	0.0145	0.0007	0.0007	0.00	0.9845	0.0149	0.0006	0.00	0.00	8987365650661520	9772908766591060	MT-CYB	.	.	.	.	[ 0.0095/0.022]	[ 0.0099/0.0221]	1	chr5:134258999-134264217
Treated (6h)	15283	T	T	C	T	C	1508	1752	1	0.0104	0.00	0.0113	0.00	0.9887	0.00	0.00	0.0097	0.00	0.9903	0.00	6888363143055090	6752898914470350	MT-CYB	F179L	.	F179L	.	[ 0.0069/0.0181]	[ 0.0059/0.0156]	14	chr1:238111864-238112233 chr17:22018521-22020228 chrX:5087516-5088240 chr2:131040514-131040859 chr2:132126634-132127023 chr2:22539931-22540090 chr7:57264599-57265029 chr4:156373026-156373274 chr4:30886618-30886801 chr8:36135806-36136731 chr8:47749766-47750252 chr8:53664313-53664517 chr16:10813042-10813668 chr12:31401631-31401801
Treated (6h)	15284	A	A	G	A	G	1450	1776	1	0.0093	0.9897	0.00	0.0097	0.00	0.0007	0.9904	0.0006	0.009	0.00	0.0007	5.52478e+16	630956981242995	MT-CYB	.	T180P	T180A	T180S	[ 0.0056/0.0163]	[ 0.0054/0.0147]	10	chr1:238111864-238112233 chr5:8619214-8619868 chr14:84643090-84643340 chrX:125863339-125863709 chr7:112014463-112014998 chr7:57264599-57265029 chr4:30886618-30886801 chr8:68494375-68494623 chr16:82154795-82155691 chr15:58447597-58447731
Treated (6h)	15286	C	C	A	C	A	1396	1787	1	0.0091	0.0079	0.9914	0.00	0.0007	0.00	0.0101	0.9888	0.00	0.0011	0.00	4524328308510500	7065368183400640	MT-CYB	.	.	.	.	[ 0.0042/0.0142]	[ 0.0063/0.016]	6	chr5:8619214-8619868 chr2:22539931-22540090 chr4:156373026-156373274 chr8:36135806-36136731 chr8:53664313-53664517 chr12:31401631-31401801
Treated (6h)	15289	T	T	C	T	C	1447	1845	1	0.01	0.00	0.0104	0.00	0.9896	0.00	0.0005	0.0098	0.00	0.9897	0.00	6143572114411400	7091119625622590	MT-CYB	F181L	.	F181L	.	[ 0.0061/0.0172]	[ 0.0061/0.0155]	19	chr5:93903161-93906623 chr5:8619214-8619868 chr17:22018521-22020228 chr14:84643090-84643340 chrX:125863339-125863709 chr2:131040514-131040859 chr2:132126634-132127023 chr2:22539931-22540090 chr7:112014463-112014998 chr7:57264599-57265029 chr4:156373026-156373274 chr4:30886618-30886801 chr8:36135806-36136731 chr8:47749766-47750252 chr8:68494375-68494623 chr8:53664313-53664517 chr16:10813042-108136…
Treated (6h)	15299	T	T	C	T	C	1427	1797	1	0.0105	0.0007	0.0112	0.00	0.9881	0.00	0.00	0.01	0.00	0.9894	0.00	6234516135097430	7122737052244480	MT-CYB	L185M	.	L185V	.	[ 0.0068/0.0183]	[ 0.0062/0.0159]	3	chr5:93903161-93906623 chr17:22018521-22020228 chr8:53664313-53664517
Treated (6h)	15313	T	T	C	T	C	1283	1717	1	0.01	0.00	0.0086	0.00	0.9914	0.00	0.00	0.0111	0.00	0.9889	0.00	5050061472717210	8396508819819120	MT-CYB	I189M	.	I189M	.	[ 0.0046/0.0155]	[ 0.007/0.0173]	4	chr5:134258999-134264217 chr2:22539931-22540090 chr7:57264599-57265029 chr8:53664313-53664517
Treated (6h)	15326	A	G	A	G	A	1306	1513	1	0.0085	0.0061	0.00	0.9939	0.00	0.00	0.0106	0.00	0.9894	0.00	0.00	3.87555e+16	7080503745556940	MT-CYB	.	T194P	T194A	T194S	[ 0.0029/0.0123]	[ 0.0064/0.0173]	7	chr5:134258999-134264217 chr17:22018521-22020228 chr2:22539931-22540090 chr7:57264599-57265029 chr4:65473875-65474016 chr8:36135806-36136731 chr8:53664313-53664517
Treated (6h)	15327	C	C	T	C	T	1306	1533	1	0.007	0.00	0.9954	0.00	0.0046	0.00	0.00	0.9909	0.00	0.0091	0.00	3017180930932780	6431347056847160	MT-CYB	T194K	.	.	T194M	[ 0.0018/0.0102]	[ 0.0053/0.0154]	4	chr17:22018521-22020228 chr2:131040514-131040859 chr2:132126634-132127023 chr7:57264599-57265029
Treated (6h)	15337	C	C	T	C	T	1209	1410	1	0.0122	0.00	0.9884	0.00	0.0116	0.00	0.00	0.9872	0.00	0.0128	0.00	6.12851e+16	7667978864853020	MT-CYB	.	.	.	.	[ 0.0067/0.0195]	[ 0.0079/0.0202]	12	chr5:134258999-134264217 chr5:93903161-93906623 chr17:22018521-22020228 chrX:5087516-5088240 chrX:125863339-125863709 chr2:132126634-132127023 chr2:22539931-22540090 chr7:112014463-112014998 chr7:57264599-57265029 chr4:65473875-65474016 chr8:36135806-36136731 chr8:53664313-53664517
Treated (6h)	15344	T	T	C	T	C	1192	1362	1	0.0098	0.00	0.0092	0.00	0.9908	0.00	0.00	0.0103	0.00	0.9897	0.00	5042855334688440	6223463837585950	MT-CYB	L200M	.	L200V	.	[ 0.0049/0.0167]	[ 0.006/0.0173]	10	chr5:134258999-134264217 chr5:93903161-93906623 chr17:22018521-22020228 chrX:5087516-5088240 chr2:131040514-131040859 chr2:132126634-132127023 chr2:22539931-22540090 chr7:57264599-57265029 chr4:65473875-65474016 chr8:53664313-53664517
Treated (6h)	15493	C	C	A	C	A	955	1075	1	0.0236	0.0356	0.9634	0.00	0.001	0.00	0.013	0.9851	0.0009	0.0009	0.00	1.10966e+16	5802070929646120	MT-CYB	.	.	.	.	[ 0.0254/0.0495]	[ 0.0076/0.022]	2	chr6:133471710-133471933 chr16:10812754-10812898
Treated (6h)	15499	C	C	A	C	A	952	1071	1	0.0341	0.042	0.958	0.00	0.00	0.00	0.0271	0.9729	0.00	0.00	0.00	1.25398e+16	1.03136e+16	MT-CYB	.	.	.	.	[ 0.0309/0.0568]	[ 0.0188/0.0388]	2	chr11:110747716-110747852 chr17:22018521-22020228
Treated (6h)	15523	C	C	T	C	T	899	1022	1	0.039	0.00	0.9588	0.00	0.0412	0.00	0.00	0.9628	0.00	0.0372	0.00	1170483402570240	1.23566e+16	MT-CYB	.	.	.	.	[ 0.0299/0.0564]	[ 0.0271/0.0507]	3	chr5:93903161-93906623 chr11:110747716-110747852 chr4:65473283-65473828
Treated (6h)	15530	T	T	C	T	C	866	1034	2	0.0411	0.0035	0.045	0.00	0.9503	0.0012	0.00	0.0377	0.00	0.9623	0.0012	1.16255e+16	1.26688e+16	MT-CYB	L262M	.	L262V	.	[ 0.033/0.0611]	[ 0.0276/0.0513]	9	chr1:238111572-238111671 chr5:93903161-93906623 chr11:110747716-110747852 chr11:123010774-123010951 chr17:22018521-22020228 chr6:133471710-133471933 chr4:65473283-65473828 chr16:10812754-10812898 chr16:82154470-82154623
Treated (6h)	15532	A	A	C	A	C	917	1048	1	0.0392	0.9586	0.0414	0.00	0.00	0.00	0.9628	0.0372	0.00	0.00	0.00	1192517883179070	1.27394e+16	MT-CYB	.	L262F	.	L262F	[ 0.0302/0.0565]	[ 0.0272/0.0506]	4	chr1:238111572-238111671 chr11:123010774-123010951 chr17:22018521-22020228 chr16:82154470-82154623
Treated (6h)	15541	T	T	A	T	A	835	1005	2	0.0435	0.0491	0.00	0.00	0.9509	0.00	0.0388	0.00	0.002	0.9592	0.00	1.21769e+16	1.23357e+16	MT-CYB	.	.	.	.	[ 0.0363/0.0661]	[ 0.0284/0.0527]	9	chr1:238111572-238111671 chr5:93903161-93906623 chr11:110747716-110747852 chr11:123010774-123010951 chr17:22018521-22020228 chr6:133471710-133471933 chr4:65473283-65473828 chr16:10812754-10812898 chr16:82154470-82154623
Treated (6h)	15553	G	G	A	G	A	815	1006	1	0.0373	0.038	0.00	0.962	0.00	0.00	0.0368	0.00	0.9632	0.00	0.00	1.00021e+16	1.20285e+16	MT-CYB	.	K269N	.	K269N	[ 0.0267/0.0537]	[ 0.0267/0.0504]	5	chr5:93903161-93906623 chr11:110747716-110747852 chr17:22018521-22020228 chr6:133471710-133471933 chr4:65473283-65473828
Treated (6h)	15556	C	C	A	C	A	871	918	1	0.0397	0.039	0.961	0.00	0.00	0.00	0.0403	0.9597	0.00	0.00	0.00	1.09101e+16	1.17251e+16	MT-CYB	.	.	.	.	[ 0.0279/0.0542]	[ 0.0292/0.0552]	4	chr1:238111572-238111671 chr11:123010774-123010951 chr16:10812754-10812898 chr16:82154470-82154623
Treated (6h)	15568	C	C	T	C	T	889	926	1	0.0369	0.00	0.9674	0.00	0.0326	0.00	0.00	0.959	0.00	0.041	0.00	9754707124938450	1.20325e+16	MT-CYB	F274L	.	F274L	.	[ 0.0226/0.0466]	[ 0.0299/0.056]	6	chr1:238111572-238111671 chr17:22018521-22020228 chr6:133471710-133471933 chr4:65473283-65473828 chr16:10812754-10812898 chr16:82154470-82154623
Treated (6h)	15571	A	A	C	A	C	862	931	1	0.0335	0.9733	0.0255	0.00	0.0012	0.00	0.9581	0.0408	0.00	0.0011	0.00	7814941544103750	1.19388e+16	MT-CYB	.	.	.	.	[ 0.0167/0.0385]	[ 0.0297/0.0557]	4	chr1:238111572-238111671 chr11:123010774-123010951 chr16:10812754-10812898 chr16:82154470-82154623
Treated (6h)	15574	C	C	T	C	T	834	938	1	0.0361	0.00	0.97	0.00	0.03	0.00	0.00	0.9574	0.0011	0.0416	0.00	8618630202592690	1.22212e+16	MT-CYB	F276L	.	F276L	.	[ 0.0202/0.0441]	[ 0.0304/0.0565]	5	chr1:238111572-238111671 chr11:123010774-123010951 chr17:22018521-22020228 chr16:10812754-10812898 chr16:82154470-82154623
Treated (6h)	15581	A	A	G	A	G	873	971	1	0.0271	0.9737	0.00	0.0263	0.00	0.00	0.9722	0.00	0.0278	0.00	0.00	8228199222086860	9582544744272990	MT-CYB	.	T279P	T279A	T279S	[ 0.0174/0.0394]	[ 0.019/0.0403]	10	chr1:238111572-238111671 chr5:93903161-93906623 chr11:110747716-110747852 chr11:123010774-123010951 chr17:22018521-22020228 chr3:63832709-63832770 chr6:133471710-133471933 chr4:65473283-65473828 chr16:10812754-10812898 chr16:82154470-82154623
Treated (6h)	15583	A	A	T	A	T	888	1028	1	0.024	0.9786	0.00	0.00	0.0214	0.00	0.9728	0.001	0.00	0.0263	0.00	7188860498378110	963640961914148	MT-CYB	.	.	.	.	[ 0.0135/0.0334]	[ 0.018/0.0381]	.	.
Treated (6h)	15589	C	C	A	C	A	904	1113	1	0.0248	0.0243	0.9735	0.00	0.0022	0.00	0.0252	0.9739	0.00	0.0009	0.00	7852209340454420	1.00855e+16	MT-CYB	.	.	.	.	[ 0.0159/0.0368]	[ 0.0173/0.0363]	8	chr1:238111572-238111671 chr11:123010774-123010951 chr17:22018521-22020228 chr3:63832709-63832770 chr6:133471710-133471933 chr4:65473283-65473828 chr16:10812754-10812898 chr16:82154470-82154623
Treated (6h)	15592	A	A	C	A	C	905	1046	1	0.0246	0.9757	0.0243	0.00	0.00	0.00	0.9751	0.0249	0.00	0.00	0.00	8034326721664700	942262558771773	MT-CYB	.	.	.	.	[ 0.0159/0.0367]	[ 0.0169/0.0363]	2	chr11:110747716-110747852 chr6:133471710-133471933
Treated (6h)	15616	C	C	G	C	G	941	978	1	0.0214	0.00	0.9809	0.0191	0.00	0.00	0.00	0.9765	0.0235	0.00	0.00	699770400724151	850362737155366	MT-CYB	.	.	.	.	[ 0.0119/0.0302]	[ 0.0155/0.0352]	1	chr4:65473283-65473828
Treated (6h)	15620	C	C	G	C	G	918	974	1	0.0222	0.00	0.9804	0.0196	0.00	0.00	0.00	0.9733	0.0246	0.0021	0.00	6991178945958290	8585454987124900	MT-CYB	L292I	.	L292V	L292F	[ 0.0122/0.031]	[ 0.0164/0.0366]	.	.
Treated (6h)	15622	T	T	A	T	A	887	984	1	0.0235	0.0214	0.00	0.0011	0.9775	0.00	0.0254	0.00	0.00	0.9746	0.00	7095042280858660	9062102019179630	MT-CYB	.	.	.	.	[ 0.0135/0.0334]	[ 0.0171/0.0374]	6	chr5:93903161-93906623 chr11:123010774-123010951 chr17:22018521-22020228 chr3:63832709-63832770 chr4:65473283-65473828 chr16:82154470-82154623
Treated (6h)	15824	A	A	T	A	T	798	1166	1	0.0071	0.99	0.00	0.00	0.01	0.00	0.9949	0.00	0.00	0.0051	0.00	3.60752e+16	2.96652e+16	MT-CYB	.	T360P	T360A	T360S	[ 0.0047/0.02]	[ 0.0021/0.0115]	1	chr17:22018521-22020228
Treated (6h)	15829	A	A	T	A	T	738	1082	1	0.0082	0.9892	0.00	0.00	0.0108	0.00	0.9926	0.0009	0.00	0.0065	0.00	3.4948e+16	3.27524e+16	MT-CYB	.	.	.	.	[ 0.0051/0.0216]	[ 0.0028/0.0136]	1	chr8:36135136-36135397
Treated (6h)	15833	C	C	T	C	T	694	1066	1	0.0114	0.00	0.9827	0.0014	0.0159	0.00	0.00	0.9916	0.00	0.0084	0.00	4325701156885630	4131664026651090	MT-CYB	L363M	.	L363V	.	[ 0.0085/0.0285]	[ 0.0042/0.0162]	1	chr5:93903161-93906623
Treated (6h)	15835	A	A	C	A	C	680	1054	1	0.0087	0.9882	0.0118	0.00	0.00	0.00	0.9924	0.0066	0.0009	0.00	0.00	3.12313e+16	2.90534e+16	MT-CYB	.	.	.	.	[ 0.0055/0.0235]	[ 0.0029/0.0139]	2	chr4:65473283-65473828 chr8:36135136-36135397
Treated (6h)	15841	A	A	T	A	T	632	1022	1	0.0103	0.9794	0.0047	0.00	0.0158	0.00	0.9902	0.0029	0.00	0.0068	0.00	380467041959367	3.05228e+16	MT-CYB	.	.	.	.	[ 0.0082/0.0293]	[ 0.003/0.0144]	3	chr5:93903161-93906623 chr17:22018521-22020228 chr3:43270906-43271223
Treated (6h)	15843	T	T	C	T	C	626	989	1	0.0099	0.0016	0.0144	0.00	0.984	0.00	0.00	0.0071	0.00	0.9929	0.00	3.67014e+16	3225850556146230	MT-CYB	M366K	M366T	.	.	[ 0.0071/0.0275]	[ 0.0031/0.0149]	.	.
Treated (6h)	15849	C	C	T	C	T	576	970	1	0.0129	0.00	0.9826	0.00	0.0174	0.00	0.00	0.9897	0.00	0.0103	0.00	3999413242054810	4253126611512040	MT-CYB	T368N	.	T368S	T368I	[ 0.009/0.0321]	[ 0.0053/0.0191]	3	chr17:22018521-22020228 chr4:65473283-65473828 chr8:36135136-36135397
Treated (6h)	15852	T	T	C	T	C	546	911	1	0.0178	0.00	0.022	0.00	0.978	0.00	0.00	0.0154	0.00	0.9846	0.00	4.53016e+16	5.67448e+16	MT-CYB	I369N	I369T	I369S	.	[ 0.0122/0.0384]	[ 0.0089/0.0259]	5	chr5:93903161-93906623 chr17:22018521-22020228 chr3:43270906-43271223 chr4:65473283-65473828 chr8:36135136-36135397
Treated (6h)	15854	T	T	G	T	G	534	914	1	0.0131	0.00	0.0019	0.0169	0.9813	0.00	0.00	0.0011	0.0109	0.9869	0.00	3.49846e+16	4.21305e+16	MT-CYB	S370T	S370P	S370A	.	[ 0.0084/0.0322]	[ 0.0057/0.0203]	.	.
Treated (6h)	15872	A	A	T	A	T	364	823	2	0.0227	0.9615	0.0027	0.00	0.0357	0.00	0.983	0.00	0.00	0.017	0.00	4.20469e+16	5586685895387950	MT-CYB	.	M376L	M376V	M376L	[ 0.0204/0.0607]	[ 0.0099/0.0286]	3	chr7:57265456-57265525 chr4:65473283-65473828 chr8:36135136-36135397
Treated (6h)	15883	G	G	A	G	A	305	764	1	0.0262	0.0426	0.00	0.9574	0.00	0.00	0.0196	0.00	0.9804	0.00	0.00	4057047018753050	5824115719889200	MT-CYB	.	W379C	.	W379C	[ 0.0244/0.0722]	[ 0.0117/0.0324]	4	chr3:43270906-43271223 chr7:57265456-57265525 chr4:65473283-65473828 chr8:36135136-36135397
Treated (6h)	15889	T	T	C	T	C	128	140	1	0.1082	0.0078	0.1016	0.00	0.8906	0.00	0.00	0.1143	0.00	0.8857	0.00	2.86761e+16	3.45386e+16	MT-TT					[ 0.0591/0.1673]	[ 0.0706/0.1786]	6	chr5:93903161-93906623 chr17:22018521-22020228 chr3:43270906-43271223 chr7:57265456-57265525 chr4:65473283-65473828 chr8:36135136-36135397
Treated (6h)	15911	A	A	T	A	T	140	118	1	0.1085	0.8929	0.0071	0.00	0.10	0.00	0.8729	0.0085	0.00	0.1186	0.00	3110453655283940	2879498858004380	MT-TT					[ 0.0594/0.162]	[ 0.0708/0.1905]	.	.
Treated (6h)	15914	A	A	G	A	G	141	116	1	0.0973	0.9149	0.00	0.0851	0.00	0.00	0.8879	0.00	0.1121	0.00	0.00	2.93665e+16	2.83626e+16	MT-TT					[ 0.0481/0.1441]	[ 0.0654/0.1836]	5	chr5:93903161-93906623 chr17:22018521-22020228 chr3:43270906-43271223 chr4:65473283-65473828 chr8:36135136-36135397
Treated (6h)	15924	A	G	A	G	A	137	119	1	0.0938	0.073	0.00	0.927	0.00	0.00	0.1176	0.00	0.8824	0.00	0.00	2.59586e+16	2.98137e+16	MT-TT					[ 0.0387/0.1306]	[ 0.0702/0.189]	1	chr3:43270906-43271223
Treated (6h)	15927	G	G	A	G	A	141	123	1	0.0795	0.0638	0.00	0.9291	0.00	0.0071	0.0976	0.00	0.9024	0.00	0.0071	2.37073e+16	2782873860975690	MT-TT					[ 0.0324/0.1184]	[ 0.0554/0.1641]	2	chr17:22018521-22020228 chr3:43270906-43271223
Treated (6h)	15930	G	G	A	G	A	142	119	1	0.0843	0.0563	0.00	0.9437	0.00	0.00	0.1176	0.00	0.8824	0.00	0.00	2.27554e+16	2981372493051610	MT-TT					[ 0.0272/0.1089]	[ 0.0702/0.189]	5	chr5:93903161-93906623 chr17:22018521-22020228 chr3:43270906-43271223 chr4:65473283-65473828 chr8:36135136-36135397
Treated (6h)	16093	T	C	T	C	T	713	525	1	0.0145	0.0014	0.9804	0.00	0.0168	0.0014	0.00	0.9848	0.0019	0.0114	0.0014	4.65919e+16	2.47336e+16	MT-DLOOP1					[ 0.0093/0.0295]	[ 0.0046/0.0253]	2	chr5:93903161-93906623 chr3:43270906-43271223
Treated (6h)	16413	T	T	A	T	A	529	686	1	0.0181	0.0208	0.00	0.0019	0.9773	0.00	0.016	0.00	0.0015	0.9825	0.00	4119345854281580	4.35294e+16	MT-DLOOP1					[ 0.0112/0.0373]	[ 0.0086/0.0288]	3	chr3:169654585-169654656 chr6:43458905-43458965 chr4:5406374-5406444
Treated (6h)	16430	A	A	T	A	T	548	698	1	0.0201	0.9745	0.00	0.0036	0.0219	0.00	0.9785	0.00	0.0029	0.0186	0.00	4328959606097920	4.9031e+16	MT-DLOOP1					[ 0.0121/0.0383]	[ 0.0106/0.0319]	5	chr1:77436934-77437100 chr1:238110626-238110788 chr3:169654585-169654656 chr6:43458905-43458965 chr4:5406374-5406444
Treated (6h)	16432	A	A	G	A	G	533	693	1	0.0196	0.9775	0.00	0.0225	0.00	0.00	0.9812	0.00	0.0173	0.0014	0.00	4502487646719880	4674843951006850	MT-DLOOP1					[ 0.0125/0.0394]	[ 0.0096/0.0304]	2	chr1:238110626-238110788 chr3:169654585-169654656
Treated (6h)	16433	A	A	G	A	G	519	684	1	0.0208	0.975	0.0019	0.0231	0.00	0.00	0.981	0.00	0.019	0.00	0.00	4351248995343840	508772223320875	MT-DLOOP1					[ 0.0128/0.0404]	[ 0.0108/0.0326]	4	chr1:238110626-238110788 chr3:169654585-169654656 chr6:43458905-43458965 chr4:5406374-5406444
Treated (6h)	16438	G	G	A	G	A	537	710	1	0.0112	0.0149	0.00	0.9851	0.00	0.00	0.0085	0.00	0.9901	0.0014	0.00	3.31477e+16	2.71474e+16	MT-DLOOP1					[ 0.007/0.0297]	[ 0.0034/0.0188]	3	chr5:8620995-8621124 chr11:63954807-63954848 chr4:65472741-65472898
Treated (6h)	16444	C	C	G	C	G	517	717	1	0.0138	0.00	0.9826	0.0174	0.00	0.00	0.00	0.9888	0.0112	0.00	0.00	3.59717e+16	3.52931e+16	MT-DLOOP1					[ 0.0087/0.0333]	[ 0.0053/0.0223]	1	chr11:63954807-63954848
Treated (6h)	16447	C	C	T	C	T	489	707	1	0.0142	0.00	0.9816	0.00	0.0184	0.00	0.00	0.9887	0.00	0.0113	0.00	3549715192107810	3518994126753000	MT-DLOOP1					[ 0.0092/0.0352]	[ 0.0053/0.0226]	1	chr11:63954807-63954848
Treated (6h)	16490	G	G	A	G	A	292	529	1	0.0219	0.0274	0.00	0.9726	0.00	0.00	0.0189	0.00	0.9811	0.00	0.00	2.69323e+16	3629316207057800	MT-DLOOP1					[ 0.013/0.054]	[ 0.0098/0.0349]	7	chr1:238110626-238110788 chr5:8620995-8621124 chr17:19500988-19501118 chrX:125864779-125864915 chr2:117509761-117509881 chr2:143849916-143850035 chr2:117777818-117777948
Treated (6h)	16497	A	A	G	A	G	276	498	1	0.0245	0.9674	0.00	0.0326	0.00	0.00	0.9779	0.00	0.0201	0.002	0.00	2.87639e+16	3516568429857040	MT-DLOOP1					[ 0.0163/0.0617]	[ 0.0104/0.0371]	10	chr1:77436934-77437100 chr1:238110626-238110788 chr5:8620995-8621124 chr17:22020533-22020726 chr17:19500988-19501118 chrX:125864779-125864915 chr2:117509761-117509881 chr2:143849916-143850035 chr4:65472741-65472898 chr8:68493099-68493235
Treated (6h)	16508	C	C	T	C	T	191	394	1	0.0291	0.00	0.9581	0.00	0.0419	0.00	0.00	0.9772	0.00	0.0228	0.00	2485716855365360	3364377908816940	MT-DLOOP1					[ 0.02/0.0818]	[ 0.0114/0.0435]	11	chr1:238110626-238110788 chr5:8620995-8621124 chr11:63954873-63954943 chr17:22020533-22020726 chr17:19500988-19501118 chrX:125864779-125864915 chr2:117509761-117509881 chr2:143849916-143850035 chr2:117777818-117777948 chr4:65472741-65472898 chr8:68493099-68493235

## Sheet: MitImpact_db_3.0.1
ID	MUT	Start	End	Ref	Alt	MitImpact_id	Gene_symbol	OXPHOS_complex	Ensembl_gene_id	Ensembl_protein_id	Ensembl_transcript_id	Uniprot_name	Uniprot_id	Ncbi_gene_id	Ncbi_protein_id	Gene_position	AA_position	AA_ref	AA_alt	Codon_substitution	PhyloP_100V	PhastCons_100V	PolyPhen2	PolyPhen2_score	SIFT	SIFT_score	FatHmmW	FatHmmW_score	FatHmm	FatHmm_score	PROVEAN	PROVEAN_score	MutationAssessor	MutationAssessor_score	EFIN_SP_score	EFIN_SP	EFIN_HD_score	EFIN_HD	CADD_score	CADD_phred_score	CADD	VEST_pvalue	VEST_FDR	PANTHER_score	PANTHER	PhD-SNP_score	PhD-SNP	SNAP_score	SNAP
Untreated (0h)	A>G	3480	3480	A	C	MI.11121	MT-ND1	I	ENSG00000198888	ENSP00000354687	ENST00000361390	NU1M_HUMAN	P03886	4535	YP_003024026.1	174	58	K	N	aaA/aaC	8.49	1	probably_damaging	1	neutral	0.49	neutral	1.79	deleterious	-6.26	deleterious	-4.54	high_impact	4.4	0.62	neutral	0.07	damaging	3.73	23.3	deleterious	0.09	0.35	0.74	disease	0.8	disease	0.71	disease
Untreated (0h)	A>G	4769	4769	A	T	MI.13394	MT-ND2	I	ENSG00000198763	ENSP00000355046	ENST00000361453	NU2M_HUMAN	P03891	4536	YP_003024027.1	300	100	M	I	atA/atT	-0.66	0	benign	0	neutral	0.56	neutral	4.74	neutral	2.14	neutral	0.2	neutral_impact	-0.24	0.9	neutral	0.98	neutral	-1.22	0.01	neutral	0.2	0.45	0.37	neutral	0.64	disease	0.35	neutral
Untreated (0h)	A>G	7385	7385	A	C	MI.5050	MT-CO1	IV	ENSG00000198804	ENSP00000354499	ENST00000361624	COX1_HUMAN	P00395	4512	YP_003024028.1	1482	494	W	C	tgA/tgC	7.21	1	probably_damaging	1	deleterious	0	neutral	2.58	deleterious	-9.38	deleterious	-3.84	high_impact	4.76	0.63	neutral	0.04	damaging	4.2	23.9	deleterious	0.26	0.55	0.84	disease	0.83	disease	0.78	disease
Untreated (0h)	A>G	7768	7768	A	C	MI.5575	MT-CO2	IV	ENSG00000198712	ENSP00000354876	ENST00000361739	COX2_HUMAN	P00403	4513	YP_003024029.1	183	61	M	I	atA/atC	7.44	1	probably_damaging	0.96	neutral	1	neutral	2.03	neutral	2.95	neutral	2.16	neutral_impact	-2.42	0.75	neutral	0.7	neutral	0.58	7.99	neutral	0.44	0.55	.	.	0.08	neutral	0.23	neutral
Untreated (0h)	A>G	8860	8860	A	G	MI.708	MT-ATP6	V	ENSG00000198899	ENSP00000354632	ENST00000361899	ATP6_HUMAN	P00846	4508	YP_003024031.1	334	112	T	A	Aca/Gca	-9.59	0	benign	0	neutral	0.61	neutral	4.23	neutral	-0.73	deleterious	-3.97	medium_impact	2.15	0.96	neutral	0.91	neutral	0.35	6.13	neutral	0.47	0.65	0.33	neutral	0.7	disease	0.61	disease
Untreated (0h)	G>A	9477	9477	G	A	MI.7207	MT-CO3	IV	ENSG00000198938	ENSP00000354982	ENST00000362079	COX3_HUMAN	P00414	4514	YP_003024032.1	271	91	V	I	Gtt/Att	0.36	0.93	benign	0	neutral	0.47	neutral	2.14	neutral	-1.43	neutral	-0.54	low_impact	1.45	0.93	neutral	0.88	neutral	0.45	7.07	neutral	0.37	0.5	0.13	neutral	0.42	neutral	0.34	neutral
Untreated (0h)	T>C	10927	10927	T	G	MI.16682	MT-ND4	I	ENSG00000198886	ENSP00000354961	ENST00000361381	NU4M_HUMAN	P03905	4538	YP_003024035.1	168	56	F	L	ttT/ttG	-0.17	0	benign	0.01	neutral	0.64	neutral	1.72	neutral	-0.79	neutral	-2.48	neutral_impact	0.64	0.75	neutral	0.82	neutral	2.27	17.94	deleterious	0.17	0.45	.	.	0.14	neutral	0.31	neutral
Untreated (0h)	A>G	11467	11467	A	C	MI.17811	MT-ND4	I	ENSG00000198886	ENSP00000354961	ENST00000361381	NU4M_HUMAN	P03905	4538	YP_003024035.1	708	236	L	F	ttA/ttC	7.4	0.96	probably_damaging	1	deleterious	0	neutral	4.36	deleterious	-3.58	deleterious	-3.35	high_impact	4.6	0.39	damaging	0.49	neutral	3.49	23.1	deleterious	0.15	0.4	0.78	disease	0.76	disease	0.59	disease
Untreated (0h)	G>A	12618	12618	G	T	MI.19834	MT-ND5	I	ENSG00000198786	ENSP00000354813	ENST00000361567	NU5M_HUMAN	P03915	4540	YP_003024036.1	282	94	L	F	ttG/ttT	7.3	0.95	probably_damaging	1	neutral	0.75	neutral	1.02	deleterious	-4.97	deleterious	-3.94	medium_impact	3.1	0.51	damaging	0.08	damaging	3.42	23	deleterious	0.48	0.55	0.2	neutral	0.73	disease	0.61	disease
Untreated (0h)	T>C	13617	13617	T	G	MI.21991	MT-ND5	I	ENSG00000198786	ENSP00000354813	ENST00000361567	NU5M_HUMAN	P03915	4540	YP_003024036.1	1281	427	I	M	atT/atG	2.92	0.13	benign	0.4	neutral	0.65	neutral	0.73	neutral	-2.3	neutral	-2.27	low_impact	1.6	0.84	neutral	0.97	neutral	2.33	18.38	deleterious	0.37	0.5	0.71	disease	0.4	neutral	0.39	neutral
Untreated (0h)	G>A	14249	14249	G	A	MI.23302	MT-ND6	I	ENSG00000198695	ENSP00000354665	ENST00000361681	NU6M_HUMAN	P03923	4541	YP_003024037.1	425	142	A	V	gCg/gTg	-5.56	0	benign	0.36	neutral	0.57	neutral	2.78	deleterious	-3.77	neutral	2.07	neutral_impact	-0.52	0.87	neutral	0.96	neutral	1.59	13.81	neutral	0.24	0.45	0.15	neutral	0.1	neutral	0.23	neutral
Untreated (0h)	C>T	14553	14553	C	T	MI.23939	MT-ND6	I	ENSG00000198695	ENSP00000354665	ENST00000361681	NU6M_HUMAN	P03923	4541	YP_003024037.1	121	41	V	I	Gtt/Att	-0.73	0	benign	0	neutral	0.41	neutral	2.28	neutral	-2.88	neutral	-0.65	low_impact	1.38	0.74	neutral	0.6	neutral	0.44	6.95	neutral	0.5	0.6	0.17	neutral	0.46	neutral	0.47	neutral
Untreated (0h)	C>T	14766	14766	C	T	MI.8357	MT-CYB	III	ENSG00000198727	ENSP00000354554	ENST00000361789	CYB_HUMAN	P00156	4519	YP_003024038.1	20	7	T	I	aCt/aTt	-0.04	0	benign	0.01	neutral	0.21	neutral	4.61	neutral	-1.54	neutral	-2.35	.	.	0.98	neutral	0.62	neutral	1.93	15.79	deleterious	0.12	0.4	0.17	neutral	0.52	disease	0.6	disease
Untreated (0h)	A>G	15326	15326	A	G	MI.9564	MT-CYB	III	ENSG00000198727	ENSP00000354554	ENST00000361789	CYB_HUMAN	P00156	4519	YP_003024038.1	580	194	T	A	Aca/Gca	-7.16	0	benign	0.02	neutral	0.49	neutral	3.23	neutral	0.41	neutral	0.31	neutral_impact	-1.01	0.99	neutral	0.98	neutral	0.1	3.59	neutral	0.24	0.45	0.29	neutral	0.21	neutral	0.26	neutral
Treated (3h)	A>G	4769	4769	A	T	MI.13394	MT-ND2	I	ENSG00000198763	ENSP00000355046	ENST00000361453	NU2M_HUMAN	P03891	4536	YP_003024027.1	300	100	M	I	atA/atT	-0.66	0	benign	0	neutral	0.56	neutral	4.74	neutral	2.14	neutral	0.2	neutral_impact	-0.24	0.9	neutral	0.98	neutral	-1.22	0.01	neutral	0.2	0.45	0.37	neutral	0.64	disease	0.35	neutral
Treated (3h)	A>G	7385	7385	A	C	MI.5050	MT-CO1	IV	ENSG00000198804	ENSP00000354499	ENST00000361624	COX1_HUMAN	P00395	4512	YP_003024028.1	1482	494	W	C	tgA/tgC	7.21	1	probably_damaging	1	deleterious	0	neutral	2.58	deleterious	-9.38	deleterious	-3.84	high_impact	4.76	0.63	neutral	0.04	damaging	4.2	23.9	deleterious	0.26	0.55	0.84	disease	0.83	disease	0.78	disease
Treated (3h)	C>A	7402	7402	C	A	MI.5086	MT-CO1	IV	ENSG00000198804	ENSP00000354499	ENST00000361624	COX1_HUMAN	P00395	4512	YP_003024028.1	1499	500	P	Q	cCa/cAa	5.6	1	probably_damaging	1	deleterious	0	neutral	2.61	deleterious	-6.14	neutral	-2.01	high_impact	4.34	0.71	neutral	0.09	damaging	4.22	23.9	deleterious	0.22	0.55	0.41	neutral	0.78	disease	0.66	disease
Treated (3h)	A>G	7768	7768	A	C	MI.5575	MT-CO2	IV	ENSG00000198712	ENSP00000354876	ENST00000361739	COX2_HUMAN	P00403	4513	YP_003024029.1	183	61	M	I	atA/atC	7.44	1	probably_damaging	0.96	neutral	1	neutral	2.03	neutral	2.95	neutral	2.16	neutral_impact	-2.42	0.75	neutral	0.7	neutral	0.58	7.99	neutral	0.44	0.55	.	.	0.08	neutral	0.23	neutral
Treated (3h)	A>G	8860	8860	A	G	MI.708	MT-ATP6	V	ENSG00000198899	ENSP00000354632	ENST00000361899	ATP6_HUMAN	P00846	4508	YP_003024031.1	334	112	T	A	Aca/Gca	-9.59	0	benign	0	neutral	0.61	neutral	4.23	neutral	-0.73	deleterious	-3.97	medium_impact	2.15	0.96	neutral	0.91	neutral	0.35	6.13	neutral	0.47	0.65	0.33	neutral	0.7	disease	0.61	disease
Treated (3h)	G>A	9477	9477	G	A	MI.7207	MT-CO3	IV	ENSG00000198938	ENSP00000354982	ENST00000362079	COX3_HUMAN	P00414	4514	YP_003024032.1	271	91	V	I	Gtt/Att	0.36	0.93	benign	0	neutral	0.47	neutral	2.14	neutral	-1.43	neutral	-0.54	low_impact	1.45	0.93	neutral	0.88	neutral	0.45	7.07	neutral	0.37	0.5	0.13	neutral	0.42	neutral	0.34	neutral
Treated (3h)	T>C	10927	10927	T	G	MI.16682	MT-ND4	I	ENSG00000198886	ENSP00000354961	ENST00000361381	NU4M_HUMAN	P03905	4538	YP_003024035.1	168	56	F	L	ttT/ttG	-0.17	0	benign	0.01	neutral	0.64	neutral	1.72	neutral	-0.79	neutral	-2.48	neutral_impact	0.64	0.75	neutral	0.82	neutral	2.27	17.94	deleterious	0.17	0.45	.	.	0.14	neutral	0.31	neutral
Treated (3h)	A>G	11467	11467	A	C	MI.17811	MT-ND4	I	ENSG00000198886	ENSP00000354961	ENST00000361381	NU4M_HUMAN	P03905	4538	YP_003024035.1	708	236	L	F	ttA/ttC	7.4	0.96	probably_damaging	1	deleterious	0	neutral	4.36	deleterious	-3.58	deleterious	-3.35	high_impact	4.6	0.39	damaging	0.49	neutral	3.49	23.1	deleterious	0.15	0.4	0.78	disease	0.76	disease	0.59	disease
Treated (3h)	G>A	12618	12618	G	T	MI.19834	MT-ND5	I	ENSG00000198786	ENSP00000354813	ENST00000361567	NU5M_HUMAN	P03915	4540	YP_003024036.1	282	94	L	F	ttG/ttT	7.3	0.95	probably_damaging	1	neutral	0.75	neutral	1.02	deleterious	-4.97	deleterious	-3.94	medium_impact	3.1	0.51	damaging	0.08	damaging	3.42	23	deleterious	0.48	0.55	0.2	neutral	0.73	disease	0.61	disease
Treated (3h)	T>C	13617	13617	T	G	MI.21991	MT-ND5	I	ENSG00000198786	ENSP00000354813	ENST00000361567	NU5M_HUMAN	P03915	4540	YP_003024036.1	1281	427	I	M	atT/atG	2.92	0.13	benign	0.4	neutral	0.65	neutral	0.73	neutral	-2.3	neutral	-2.27	low_impact	1.6	0.84	neutral	0.97	neutral	2.33	18.38	deleterious	0.37	0.5	0.71	disease	0.4	neutral	0.39	neutral
Treated (3h)	C>T	14766	14766	C	T	MI.8357	MT-CYB	III	ENSG00000198727	ENSP00000354554	ENST00000361789	CYB_HUMAN	P00156	4519	YP_003024038.1	20	7	T	I	aCt/aTt	-0.04	0	benign	0.01	neutral	0.21	neutral	4.61	neutral	-1.54	neutral	-2.35	.	.	0.98	neutral	0.62	neutral	1.93	15.79	deleterious	0.12	0.4	0.17	neutral	0.52	disease	0.6	disease
Treated (3h)	A>G	15326	15326	C	T	MI.8357	MT-CYB	III	ENSG00000198727	ENSP00000354554	ENST00000361789	CYB_HUMAN	P00156	4519	YP_003024038.1	20	7	T	I	aCt/aTt	-0.04	0	benign	0.01	neutral	0.21	neutral	4.61	neutral	-1.54	neutral	-2.35	.	.	0.98	neutral	0.62	neutral	1.93	15.79	deleterious	0.12	0.4	0.17	neutral	0.52	disease	0.6	disease
Treated (6h)	A>G	3480	3480	A	C	MI.11121	MT-ND1	I	ENSG00000198888	ENSP00000354687	ENST00000361390	NU1M_HUMAN	P03886	4535	YP_003024026.1	174	58	K	N	aaA/aaC	8.49	1	probably_damaging	1	neutral	0.49	neutral	1.79	deleterious	-6.26	deleterious	-4.54	high_impact	4.4	0.62	neutral	0.07	damaging	3.73	23.3	deleterious	0.09	0.35	0.74	disease	0.8	disease	0.71	disease
Treated (6h)	A>G	4769	4769	A	T	MI.13394	MT-ND2	I	ENSG00000198763	ENSP00000355046	ENST00000361453	NU2M_HUMAN	P03891	4536	YP_003024027.1	300	100	M	I	atA/atT	-0.66	0	benign	0	neutral	0.56	neutral	4.74	neutral	2.14	neutral	0.2	neutral_impact	-0.24	0.9	neutral	0.98	neutral	-1.22	0.01	neutral	0.2	0.45	0.37	neutral	0.64	disease	0.35	neutral
Treated (6h)	A>G	7385	7385	A	C	MI.5050	MT-CO1	IV	ENSG00000198804	ENSP00000354499	ENST00000361624	COX1_HUMAN	P00395	4512	YP_003024028.1	1482	494	W	C	tgA/tgC	7.21	1	probably_damaging	1	deleterious	0	neutral	2.58	deleterious	-9.38	deleterious	-3.84	high_impact	4.76	0.63	neutral	0.04	damaging	4.2	23.9	deleterious	0.26	0.55	0.84	disease	0.83	disease	0.78	disease
Treated (6h)	A>G	7768	7768	A	C	MI.5575	MT-CO2	IV	ENSG00000198712	ENSP00000354876	ENST00000361739	COX2_HUMAN	P00403	4513	YP_003024029.1	183	61	M	I	atA/atC	7.44	1	probably_damaging	0.96	neutral	1	neutral	2.03	neutral	2.95	neutral	2.16	neutral_impact	-2.42	0.75	neutral	0.7	neutral	0.58	7.99	neutral	0.44	0.55	.	.	0.08	neutral	0.23	neutral
Treated (6h)	A>G	8860	8860	A	G	MI.708	MT-ATP6	V	ENSG00000198899	ENSP00000354632	ENST00000361899	ATP6_HUMAN	P00846	4508	YP_003024031.1	334	112	T	A	Aca/Gca	-9.59	0	benign	0	neutral	0.61	neutral	4.23	neutral	-0.73	deleterious	-3.97	medium_impact	2.15	0.96	neutral	0.91	neutral	0.35	6.13	neutral	0.47	0.65	0.33	neutral	0.7	disease	0.61	disease
Treated (6h)	G>A	9055	9055	G	A	MI.1127	MT-ATP6	V	ENSG00000198899	ENSP00000354632	ENST00000361899	ATP6_HUMAN	P00846	4508	YP_003024031.1	529	177	A	T	Gcc/Acc	-7.28	0	possibly_damaging	0.51	neutral	0.55	neutral	4.34	neutral	-2.28	deleterious	-2.61	low_impact	1.31	0.93	neutral	0.68	neutral	3.12	22.6	deleterious	0.39	0.65	0.5	disease	0.61	disease	0.41	neutral
Treated (6h)	G>A	9477	9477	G	A	MI.7207	MT-CO3	IV	ENSG00000198938	ENSP00000354982	ENST00000362079	COX3_HUMAN	P00414	4514	YP_003024032.1	271	91	V	I	Gtt/Att	0.36	0.93	benign	0	neutral	0.47	neutral	2.14	neutral	-1.43	neutral	-0.54	low_impact	1.45	0.93	neutral	0.88	neutral	0.45	7.07	neutral	0.37	0.5	0.13	neutral	0.42	neutral	0.34	neutral
Treated (6h)	A>G	10550	10550	A	C	MI.15861	MT-ND4L	I	ENSG00000212907	ENSP00000354728	ENST00000361335	NU4LM_HUMAN	P03901	4539	YP_003024034.1	81	27	M	I	atA/atC	7.44	0.98	benign	0.02	neutral	0.34	neutral	2.02	neutral	1.74	deleterious	-3.7	low_impact	1.48	0.8	neutral	0.8	neutral	-0.19	1.16	neutral	0.47	0.55	0.23	neutral	0.46	neutral	0.34	neutral
Treated (6h)	T>C	10927	10927	T	G	MI.16682	MT-ND4	I	ENSG00000198886	ENSP00000354961	ENST00000361381	NU4M_HUMAN	P03905	4538	YP_003024035.1	168	56	F	L	ttT/ttG	-0.17	0	benign	0.01	neutral	0.64	neutral	1.72	neutral	-0.79	neutral	-2.48	neutral_impact	0.64	0.75	neutral	0.82	neutral	2.27	17.94	deleterious	0.17	0.45	.	.	0.14	neutral	0.31	neutral
Treated (6h)	A>G	11467	11467	A	C	MI.17811	MT-ND4	I	ENSG00000198886	ENSP00000354961	ENST00000361381	NU4M_HUMAN	P03905	4538	YP_003024035.1	708	236	L	F	ttA/ttC	7.4	0.96	probably_damaging	1	deleterious	0	neutral	4.36	deleterious	-3.58	deleterious	-3.35	high_impact	4.6	0.39	damaging	0.49	neutral	3.49	23.1	deleterious	0.15	0.4	0.78	disease	0.76	disease	0.59	disease
Treated (6h)	A>G	11470	11470	A	C	MI.17818	MT-ND4	I	ENSG00000198886	ENSP00000354961	ENST00000361381	NU4M_HUMAN	P03905	4538	YP_003024035.1	711	237	K	N	aaA/aaC	8.55	1	probably_damaging	1	deleterious	0	neutral	4.47	deleterious	-3.5	deleterious	-3.9	medium_impact	3.44	0.59	damaging	0.16	damaging	3.75	23.3	deleterious	0.17	0.45	0.68	disease	0.8	disease	0.64	disease
Treated (6h)	G>A	12618	12618	G	T	MI.19834	MT-ND5	I	ENSG00000198786	ENSP00000354813	ENST00000361567	NU5M_HUMAN	P03915	4540	YP_003024036.1	282	94	L	F	ttG/ttT	7.3	0.95	probably_damaging	1	neutral	0.75	neutral	1.02	deleterious	-4.97	deleterious	-3.94	medium_impact	3.1	0.51	damaging	0.08	damaging	3.42	23	deleterious	0.48	0.55	0.2	neutral	0.73	disease	0.61	disease
Treated (6h)	T>C	13617	13617	T	G	MI.21991	MT-ND5	I	ENSG00000198786	ENSP00000354813	ENST00000361567	NU5M_HUMAN	P03915	4540	YP_003024036.1	1281	427	I	M	atT/atG	2.92	0.13	benign	0.4	neutral	0.65	neutral	0.73	neutral	-2.3	neutral	-2.27	low_impact	1.6	0.84	neutral	0.97	neutral	2.33	18.38	deleterious	0.37	0.5	0.71	disease	0.4	neutral	0.39	neutral
Treated (6h)	C>T	14167	14167	C	A	MI.23136	MT-ND6	I	ENSG00000198695	ENSP00000354665	ENST00000361681	NU6M_HUMAN	P03923	4541	YP_003024037.1	507	169	E	D	gaG/gaT	-1.89	0	probably_damaging	1	neutral	0.53	neutral	2.25	deleterious	-3.1	deleterious	-2.95	medium_impact	2.94	0.8	neutral	0.38	neutral	4.64	24.5	deleterious	0.41	0.5	0.46	neutral	0.82	disease	0.6	disease
Treated (6h)	C>T	14766	14766	C	T	MI.8357	MT-CYB	III	ENSG00000198727	ENSP00000354554	ENST00000361789	CYB_HUMAN	P00156	4519	YP_003024038.1	20	7	T	I	aCt/aTt	-0.04	0	benign	0.01	neutral	0.21	neutral	4.61	neutral	-1.54	neutral	-2.35	.	.	0.98	neutral	0.62	neutral	1.93	15.79	deleterious	0.12	0.4	0.17	neutral	0.52	disease	0.6	disease
Treated (6h)	A>G	15326	15326	A	G	MI.9564	MT-CYB	III	ENSG00000198727	ENSP00000354554	ENST00000361789	CYB_HUMAN	P00156	4519	YP_003024038.1	580	194	T	A	Aca/Gca	-7.16	0	benign	0.02	neutral	0.49	neutral	3.23	neutral	0.41	neutral	0.31	neutral_impact	-1.01	0.99	neutral	0.98	neutral	0.1	3.59	neutral	0.24	0.45	0.29	neutral	0.21	neutral	0.26	neutral
[truncated: 53 more columns]

## Sheet: MitoBreak_Deletions
Deletions	5' breakpoint	3' breakpoint	Deletion length - bp	Deletion of replication origins	Location of the deleted region	Single mtDNA deletions	Multiple mtDNA deletions	Healthy tissues	Other clinical features
7402:13677	7402	13677	6274	None	Inside the major arc			Aged tissues
7402:15128	7402	15128	7725	None	Inside the major arc		ad/ar-PEO (POLGmut)
7402:15372	7402	15372	7969	None	Inside the major arc		ad/ar-PEO (POLGmut)
7402:16068	7402	16068	8665	None	Inside the major arc		ad/ar-PEO (TWINKLEdup); ad/ar-(...)
7402:16071	7402	16071	8668	None	Inside the major arc		ad/ar-PEO (POLGmut)
7402:16072	7402	16072	8669	None	Inside the major arc		ad/ar-PEO; ad/ar-PEO (TWINKLEd(...)		Ataxia
7402:16073	7402	16073	8670	None	Inside the major arc		ad/ar-PEO (POLGmut)
7402:16076	7402	16076	8673	None	Inside the major arc		ad/ar-PEO (POLGmut)
9698:13735	9698	13735	4036	None	Inside the major arc			Unfertilized oocytes, arrested(...)
10169:14435	10169	14435	4265	None	Inside the major arc	KSS; PEO

## Sheet: MITOMASTER
ID	POS	rCRS Position	Query Position	rCRS NT	Query NT	Mut type	Locus	Other	GB FreqFL (CR)*‡	GB SeqsFL (CR)*	Freq % in U5b	Refs	Conservation	Patient Report
Untreated (0h)	73	73	0	A	G	transition	CR:HVS2ATTCR:Control RegionCR:7S-like	non-coding	76.04% (50.71%)	38151 (37168)	95.68 (909/950)	G at 73'>150 refsG at 73'>4 unpub
Untreated (0h)	150	150	0	C	T	transition	CR:HVS2CR:OHATTCR:Control RegionCR:7S-like	non-coding	13.40% (9.64%)	6722 (7062)	95.47 (907/950)	T at 150'>117 refsT at 150'>1 unpub		Longevity / Cervical Carcinoma / HPV infection risk
Untreated (0h)	263	263	0	A	G	transition	CR:HVS2CR:OHATTCR:Control Region	non-coding	94.84% (55.81%)	47586 (40907)	95.68 (909/950)	G at 263'>150 refsG at 263'>3 unpub
Untreated (0h)	456	456	0	C	T	transition	CR:HVS3ATTCR:Control Region	non-coding	2.47% (0.92%)	1237 (674)	0.00 (0/950)	T at 456'>27 refs
Untreated (0h)	750	750	0	A	G	transition	12S	rRNA	98.28% (0.00%)	49310 (0)	99.79 (948/950)	G at 750'>111 refsG at 750'>11 unpub	0.9778
Untreated (0h)	1438	1438	0	A	G	transition	12S	rRNA	94.81% (0.00%)	47572 (0)	99.37 (944/950)	G at 1438'>120 refsG at 1438'>12 unpub	0.8667
Untreated (0h)	2857	2857	0	T	C	transition	16S	rRNA	0.09%(0.00%)	43 (0)	0.00 (0/950)	C at 2857'>1 refs	0.4444
Untreated (0h)	4769	4769	0	A	G	transition	ND2	ND2:M100M	97.67% (0.00%)	49006 (0)	99.89 (949/950)	G at 4769'>127 refsG at 4769'>3 unpub	0.2444
Untreated (0h)	5656	5656	0	A	G	transition	NC4	non-coding	1.23% (0.00%)	619 (0)	51.16 (486/950)	G at 5656'>21 refsG at 5656'>1 unpub
Untreated (0h)	7028	7028	0	C	T	transition	COI	COI:A375A	80.88% (0.00%)	40580 (0)	98.21 (933/950)	T at 7028'>161 refsT at 7028'>2 unpub	1
Untreated (0h)	7385	7385	0	A	G	transition	COI	COI:W494W	0.35%(0.00%)	175 (0)	17.68 (168/950)	G at 7385'>6 refsG at 7385'>1 unpub	1
Untreated (0h)	7768	7768	0	A	G	transition	COII	COII:M61M	1.90% (0.00%)	952 (0)	99.68 (947/950)	G at 7768'>21 refsG at 7768'>1 unpub	0.2222
Untreated (0h)	8860	8860	0	A	G	transition	ATPase6	ATPase6:T112A	98.65% (0.00%)	49500 (0)	99.79 (948/950)	G at 8860'>129 refsG at 8860'>6 unpub	0.7111
Untreated (0h)	9477	9477	0	G	A	transition	COIII	COIII:V91I	3.92% (0.00%)	1965 (0)	99.47 (945/950)	A at 9477'>32 refsA at 9477'>4 unpub	0.9111
Untreated (0h)	10927	10927	0	T	C	transition	ND4	ND4:F56F	0.46%(0.00%)	233 (0)	18.63 (177/950)	C at 10927'>7 refsC at 10927'>1 unpub	0.8
Untreated (0h)	11467	11467	0	A	G	transition	ND4	ND4:L236L	12.42% (0.00%)	6234 (0)	99.68 (947/950)	G at 11467'>60 refsG at 11467'>4 unpub	1	Altered brain pH / sCJD patients
Untreated (0h)	11719	11719	0	G	A	transition	ND4	ND4:G320G	77.57% (0.00%)	38921 (0)	99.79 (948/950)	A at 11719'>131 refsA at 11719'>3 unpub	0.9778
Untreated (0h)	11974	11974	0	A	G	transition	ND4	ND4:L405L	0.12%(0.00%)	60 (0)	0.00 (0/950)	G at 11974'>1 refs	0.7778
Untreated (0h)	12372	12372	0	G	A	transition	ND5	ND5:L12L	13.44% (0.00%)	6742 (0)	99.68 (947/950)	A at 12372'>98 refsA at 12372'>3 unpub	0.8	Altered brain pH / sCJD patients
Untreated (0h)	12618	12618	0	G	A	transition	ND5	ND5:L94L	1.38% (0.00%)	691 (0)	24.84 (236/950)	A at 12618'>16 refsA at 12618'>1 unpub	1
Untreated (0h)	13581	13581	0	T	C	transition	ND5	ND5:A415A	0.06%(0.00%)	28 (0)	0.00 (0/950)	C at 13581'>1 refs	0.9778
Untreated (0h)	13617	13617	0	T	C	transition	ND5	ND5:I427I	3.86% (0.00%)	1935 (0)	99.37 (944/950)	C at 13617'>26 refsC at 13617'>2 unpub	0.8
Untreated (0h)	14182	14182	0	T	C	transition	ND6	ND6:V164V	2.56% (0.00%)	1284 (0)	99.68 (947/950)	C at 14182'>20 refsC at 14182'>1 unpub	0.6
Untreated (0h)	14249	14249	0	G	A	transition	ND6	ND6:A142V	0.04%(0.00%)	22 (0)	0.11 (1/950)	A at 14249'>1 refsA at 14249'>2 unpub	0.2667
Untreated (0h)	14553	14553	0	C	T	transition	ND6	ND6:V41I	0.04%(0.00%)	19 (0)	0.00 (0/950)	T at 14553'>4 refs	0.0667
Untreated (0h)	14766	14766	0	C	T	transition	Cytb	Cytb:T7I	76.98% (0.00%)	38624 (0)	99.37 (944/950)	T at 14766'>112 refsT at 14766'>2 unpub	0.4889
Untreated (0h)	15326	15326	0	A	G	transition	Cytb	Cytb:T194A	98.68% (0.00%)	49513 (0)	99.16 (942/950)	G at 15326'>118 refsG at 15326'>2 unpub	0.1778
Untreated (0h)	16270	16270	0	C	T	transition	ATTCR:Control RegionCR:HVS1/HV1CR:7S-like	non-coding	4.62% (3.20%)	2317 (2348)	85.79 (815/950)	T at 16270'>108 refsT at 16270'>1 unpub		Melanoma patients
Untreated (0h)	16304	16304	0	T	G	transversion	ATTCR:Control RegionCR:HVS1/HV1CR:7S-like	non-coding	0.02%(0.06%)	8 (45)	0.11 (1/950)	G at 16304'>7 refs
Treated (3h)	73	73	0	A	G	transition	CR:HVS2ATTCR:Control RegionCR:7S-like	non-coding	76.04% (50.71%)	38151 (37168)	95.68 (909/950)	G at 73'>150 refsG at 73'>4 unpub
Treated (3h)	150	150	0	C	T	transition	CR:HVS2CR:OHATTCR:Control RegionCR:7S-like	non-coding	13.40% (9.64%)	6722 (7062)	95.47 (907/950)	T at 150'>117 refsT at 150'>1 unpub		Longevity / Cervical Carcinoma / HPV infection risk
Treated (3h)	263	263	0	A	G	transition	CR:HVS2CR:OHATTCR:Control Region	non-coding	94.84% (55.81%)	47586 (40907)	95.68 (909/950)	G at 263'>150 refsG at 263'>3 unpub
Treated (3h)	750	750	0	A	G	transition	12S	rRNA	98.28% (0.00%)	49310 (0)	99.79 (948/950)	G at 750'>111 refsG at 750'>11 unpub	0.9778
Treated (3h)	951	951	0	G	A	transition	12S	rRNA	0.78% (0.00%)	390 (0)	0.00 (0/950)	A at 951'>22 refsA at 951'>1 unpub	0.6
Treated (3h)	4769	4769	0	A	G	transition	ND2	ND2:M100M	97.67% (0.00%)	49006 (0)	99.89 (949/950)	G at 4769'>127 refsG at 4769'>3 unpub	0.2444
Treated (3h)	5656	4769	0	A	G	transition	ND2	ND2:M100M	97.67% (0.00%)	49006 (0)	99.89 (949/950)	G at 4769'>127 refsG at 4769'>3 unpub	0.2444
Treated (3h)	7028	7028	0	C	T	transition	COI	COI:A375A	80.88% (0.00%)	40580 (0)	98.21 (933/950)	T at 7028'>161 refsT at 7028'>2 unpub	1
Treated (3h)	7385	7385	0	A	G	transition	COI	COI:W494W	0.35%(0.00%)	175 (0)	17.68 (168/950)	G at 7385'>6 refsG at 7385'>1 unpub	1
Treated (3h)	7402	7402	0	C	A	transversion	COI	COI:P500Q	0.00%(0.00%)	0 (0)	0.00 (0/950)		0.9778
Treated (3h)	7768	7768	0	A	G	transition	COII	COII:M61M	1.90% (0.00%)	952 (0)	99.68 (947/950)	G at 7768'>21 refsG at 7768'>1 unpub	0.2222
Treated (3h)	8860	8860	0	A	G	transition	ATPase6	ATPase6:T112A	98.65% (0.00%)	49500 (0)	99.79 (948/950)	G at 8860'>129 refsG at 8860'>6 unpub	0.7111
Treated (3h)	9477	9477	0	G	A	transition	COIII	COIII:V91I	3.92% (0.00%)	1965 (0)	99.47 (945/950)	A at 9477'>32 refsA at 9477'>4 unpub	0.9111
Treated (3h)	10927	10927	0	T	C	transition	ND4	ND4:F56F	0.46%(0.00%)	233 (0)	18.63 (177/950)	C at 10927'>7 refsC at 10927'>1 unpub	0.8
Treated (3h)	11467	11467	0	A	G	transition	ND4	ND4:L236L	12.42% (0.00%)	6234 (0)	99.68 (947/950)	G at 11467'>60 refsG at 11467'>4 unpub	1	Altered brain pH / sCJD patients
Treated (3h)	11719	11719	0	G	A	transition	ND4	ND4:G320G	77.57% (0.00%)	38921 (0)	99.79 (948/950)	A at 11719'>131 refsA at 11719'>3 unpub	0.9778
Treated (3h)	12372	12372	0	G	A	transition	ND5	ND5:L12L	13.44% (0.00%)	6742 (0)	99.68 (947/950)	A at 12372'>98 refsA at 12372'>3 unpub	0.8	Altered brain pH / sCJD patients
Treated (3h)	12618	12618	0	G	A	transition	ND5	ND5:L94L	1.38% (0.00%)	691 (0)	24.84 (236/950)	A at 12618'>16 refsA at 12618'>1 unpub	1
Treated (3h)	13095	13095	0	T	C	transition	ND5	ND5:V253V	0.12%(0.00%)	61 (0)	0.00 (0/950)	C at 13095'>3 refs	1
Treated (3h)	13617	13617	0	T	C	transition	ND5	ND5:I427I	3.86% (0.00%)	1935 (0)	99.37 (944/950)	C at 13617'>26 refsC at 13617'>2 unpub	0.8
Treated (3h)	14182	14182	0	T	C	transition	ND6	ND6:V164V	2.56% (0.00%)	1284 (0)	99.68 (947/950)	C at 14182'>20 refsC at 14182'>1 unpub	0.6
Treated (3h)	14766	14766	0	C	T	transition	Cytb	Cytb:T7I	76.98% (0.00%)	38624 (0)	99.37 (944/950)	T at 14766'>112 refsT at 14766'>2 unpub	0.4889
Treated (3h)	15326	15326	0	A	G	transition	Cytb	Cytb:T194A	98.68% (0.00%)	49513 (0)	99.16 (942/950)	G at 15326'>118 refsG at 15326'>2 unpub	0.1778
Treated (3h)	16270	16270	0	C	T	transition	ATTCR:Control RegionCR:HVS1/HV1CR:7S-like	non-coding	4.62% (3.20%)	2317 (2348)	85.79 (815/950)	T at 16270'>108 refsT at 16270'>1 unpub		Melanoma patients
Treated (3h)	16354	16354	0	C	T	transition	ATTCR:Control RegionCR:HVS1/HV1CR:7S-like	non-coding	0.90% (0.77%)	454 (561)	0.11 (1/950)	T at 16354'>61 refs
Treated (6h)	73	73	0	A	G	transition	CR:HVS2ATTCR:Control RegionCR:7S-like	non-coding	76.04% (50.71%)	38151 (37168)	95.68 (909/950)	G at 73'>150 refsG at 73'>4 unpub
Treated (6h)	150	150	0	C	T	transition	CR:HVS2CR:OHATTCR:Control RegionCR:7S-like	non-coding	13.40% (9.64%)	6722 (7062)	95.47 (907/950)	T at 150'>117 refsT at 150'>1 unpub		Longevity / Cervical Carcinoma / HPV infection risk
Treated (6h)	263	263	0	A	G	transition	CR:HVS2CR:OHATTCR:Control Region	non-coding	94.84% (55.81%)	47586 (40907)	95.68 (909/950)	G at 263'>150 refsG at 263'>3 unpub
Treated (6h)	497	497	0	C	T	transition	CR:HVS3ATTCR:Control Region	non-coding	2.10% (0.50%)	1054 (367)	0.21 (2/950)	T at 497'>19 refs
Treated (6h)	1438	1438	0	A	G	transition	12S	rRNA	94.81% (0.00%)	47572 (0)	99.37 (944/950)	G at 1438'>120 refsG at 1438'>12 unpub	0.8667
Treated (6h)	3197	3197	0	T	C	transition	16S	rRNA	3.95% (0.00%)	1982 (0)	99.68 (947/950)	C at 3197'>35 refsC at 3197'>4 unpub	0.1111
Treated (6h)	3480	3480	0	A	G	transition	ND1	ND1:K58K	3.87% (0.00%)	1941 (0)	0.00 (0/950)	G at 3480'>21 refsG at 3480'>1 unpub	1
Treated (6h)	4769	4769	0	A	G	transition	ND2	ND2:M100M	97.67% (0.00%)	49006 (0)	99.89 (949/950)	G at 4769'>127 refsG at 4769'>3 unpub	0.2444
Treated (6h)	5656	5656	0	A	G	transition	NC4	non-coding	1.23% (0.00%)	619 (0)	51.16 (486/950)	G at 5656'>21 refsG at 5656'>1 unpub
Treated (6h)	7028	7028	0	C	T	transition	COI	COI:A375A	80.88% (0.00%)	40580 (0)	98.21 (933/950)	T at 7028'>161 refsT at 7028'>2 unpub	1
Treated (6h)	7385	7385	0	A	G	transition	COI	COI:W494W	0.35%(0.00%)	175 (0)	17.68 (168/950)	G at 7385'>6 refsG at 7385'>1 unpub	1
Treated (6h)	7768	7768	0	A	G	transition	COII	COII:M61M	1.90% (0.00%)	952 (0)	99.68 (947/950)	G at 7768'>21 refsG at 7768'>1 unpub	0.2222
Treated (6h)	8860	8860	0	A	G	transition	ATPase6	ATPase6:T112A	98.65% (0.00%)	49500 (0)	99.79 (948/950)	G at 8860'>129 refsG at 8860'>6 unpub	0.7111
Treated (6h)	9055	9055	0	G	A	transition	ATPase6	ATPase6:A177T	4.20% (0.00%)	2107 (0)	0.74 (7/950)	A at 9055'>54 refsA at 9055'>2 unpub	0.8667	PD protective factor
Treated (6h)	9477	9477	0	G	A	transition	COIII	COIII:V91I	3.92% (0.00%)	1965 (0)	99.47 (945/950)	A at 9477'>32 refsA at 9477'>4 unpub	0.9111
Treated (6h)	9698	9698	0	T	C	transition	COIII	COIII:L164L	4.00% (0.00%)	2006 (0)	0.11 (1/950)	C at 9698'>25 refsC at 9698'>1 unpub	0.3333
Treated (6h)	10550	10550	0	A	G	transition	ND4L	ND4L:M27M	3.71% (0.00%)	1860 (0)	0.00 (0/950)	G at 10550'>22 refsG at 10550'>1 unpub	0.8889
Treated (6h)	10927	10927	0	T	C	transition	ND4	ND4:F56F	0.46%(0.00%)	233 (0)	18.63 (177/950)	C at 10927'>7 refsC at 10927'>1 unpub	0.8
Treated (6h)	11299	11299	0	T	C	transition	ND4	ND4:T180T	4.12% (0.00%)	2067 (0)	0.00 (0/950)	C at 11299'>25 refsC at 11299'>1 unpub	0.2444
Treated (6h)	11467	11467	0	A	G	transition	ND4	ND4:L236L	12.42% (0.00%)	6234 (0)	99.68 (947/950)	G at 11467'>60 refsG at 11467'>4 unpub	1	Altered brain pH / sCJD patients
Treated (6h)	11470	11470	0	A	G	transition	ND4	ND4:K237K	0.28%(0.00%)	140 (0)	0.00 (0/950)	G at 11470'>8 refsG at 11470'>2 unpub	1
Treated (6h)	11719	11719	0	G	A	transition	ND4	ND4:G320G	77.57% (0.00%)	38921 (0)	99.79 (948/950)	A at 11719'>131 refsA at 11719'>3 unpub	0.9778
Treated (6h)	11914	11914	0	G	A	transition	ND4	ND4:T385T	11.38% (0.00%)	5712 (0)	2.11 (20/950)	A at 11914'>61 refsA at 11914'>2 unpub	0.2
Treated (6h)	12196	12196	0	C	T	transition	H	MitoTIP3.80%	0.01%(0.00%)	3 (0)	0.11 (1/950)	T at 12196'>1 refs	0.3333
Treated (6h)	12308	12308	0	A	G	transition	L(CUN)	MitoTIP42.00%	12.39% (0.00%)	6215 (0)	99.68 (947/950)	G at 12308'>101 refsG at 12308'>2 unpub	0.9556	CPEO / Stroke / CM / Breast & Renal & Prostate Cancer Risk / Altered brain pH /sCJD
Treated (6h)	12372	12372	0	G	A	transition	ND5	ND5:L12L	13.44% (0.00%)	6742 (0)	99.68 (947/950)	A at 12372'>98 refsA at 12372'>3 unpub	0.8	Altered brain pH / sCJD patients
Treated (6h)	12618	12618	0	G	A	transition	ND5	ND5:L94L	1.38% (0.00%)	691 (0)	24.84 (236/950)	A at 12618'>16 refsA at 12618'>1 unpub	1
Treated (6h)	13617	13617	0	T	C	transition	ND5	ND5:I427I	3.86% (0.00%)	1935 (0)	99.37 (944/950)	C at 13617'>26 refsC at 13617'>2 unpub	0.8
Treated (6h)	14167	14167	0	C	T	transition	ND6	ND6:E169E	3.79% (0.00%)	1904 (0)	0.00 (0/950)	T at 14167'>19 refsT at 14167'>1 unpub	0.9333
Treated (6h)	14182	14182	0	T	C	transition	ND6	ND6:V164V	2.56% (0.00%)	1284 (0)	99.68 (947/950)	C at 14182'>20 refsC at 14182'>1 unpub	0.6
Treated (6h)	14766	14766	0	C	T	transition	Cytb	Cytb:T7I	76.98% (0.00%)	38624 (0)	99.37 (944/950)	T at 14766'>112 refsT at 14766'>2 unpub	0.4889
Treated (6h)	15326	15326	0	A	G	transition	Cytb	Cytb:T194A	98.68% (0.00%)	49513 (0)	99.16 (942/950)	G at 15326'>118 refsG at 15326'>2 unpub	0.1778
Treated (6h)	16224	16224	0	T	C	transition	ATTCR:Control RegionCR:HVS1/HV1CR:7S-like	non-coding	4.20% (2.22%)	2106 (1627)	1.79 (17/950)	C at 16224'>87 refsC at 16224'>1 unpub
Treated (6h)	16270	16270	0	C	T	transition	ATTCR:Control RegionCR:HVS1/HV1CR:7S-like	non-coding	4.62% (3.20%)	2317 (2348)	85.79 (815/950)	T at 16270'>108 refsT at 16270'>1 unpub		Melanoma patients
Treated (6h)	16311	16311	0	T	C	transition	ATTCR:Control RegionCR:HVS1/HV1CR:7S-like	non-coding	19.76% (17.97%)	9916 (13171)	18.74 (178/950)	C at 16311'>196 refsC at 16311'>2 unpub
Treated (6h)	16519	16519	0	T	C	transition	ATTCR:Control RegionCR:7S-like	non-coding	63.06% (41.51%)	31641 (30425)	19.79 (188/950)	C at 16519'>117 refsC at 16519'>3 unpub

## Sheet: Pon-mt-tRNA_6h
mt-tRNA (6h)	Variation	ML_probability_of_pathogenicity	Evidence	Posterior_probability_of_pathogenicity	Classification
His	12196,C,T	0.18	NA, NA, NA		Neutral
Leu(CUN)	12308,A,G	0.41	NA, NA, NA		Likely neutral
Column description:
mt-tRNA: Mitochondrial tRNA
Variation: Variation in the mt-tRNA
ML_probability_of_pathogenicity: Average probability of pathogenicity predicted by 20 machine leanrning (random forests) predictors
Evidence: Evidence submitted by the user
Posterior_probability_of_pathogenicity: Posterior probability after integrating ML-probability of pathogenicity and evidence. This value is available only when evidence from at least one source is submitted.
Classification: Pathogenicity class of variation. If posterior probability is not empty, the classification is based on posterior probability otherwise, the classification is based on prior probability.

## Sheet: HmtVAR
ID	POS	MUT	Mutation	Locus Type	Locus	HmtVar Pathogenicity Prediction
Untreated (0h)	263	A>G	A263G	Regulatory	MT-DLOOP	Unavailable
Untreated (0h)	456	C>T	C456T	Regulatory	MT-DLOOP	Unavailable
Untreated (0h)	750	A>G	A750G	rRNA	MT-RNR1	Unavailable
Untreated (0h)	1438	A>G	A1438G	rRNA	MT-RNR1	Unavailable
Untreated (0h)	2857	T>C	T2857C	rRNA	MT-RNR2	Unavailable
Untreated (0h)	4769	A>G	A4769G	CDS	MT-ND2	Unavailable
Untreated (0h)	8860	A>G	A8860G	CDS	MT-ATP6	Polymorphic
Untreated (0h)	11974	A>G	A11974G	CDS	MT-ND4	Unavailable
Untreated (0h)	13581	T>C	T13581C	CDS	MT-ND5	Unavailable
Untreated (0h)	14249	G>A	G14249A	CDS	MT-ND6	Likely Pathogenic
Untreated (0h)	14553	C>T	C14553T	CDS	MT-ND6	Likely Polymorphic
Untreated (0h)	15326	A>G	A15326G	CDS	MT-CYB	Polymorphic
Untreated (0h)	16304	T>G	T16304G	Regulatory	MT-DLOOP	Unavailable
Treated (3h)	73	A>G	A73G	Regulatory	MT-DLOOP	Unavailable
Treated (3h)	150	C>T	C150T	Regulatory	MT-DLOOP	Unavailable
Treated (3h)	951	G>A	G951A	rRNA	MT-RNR1	Unavailable
Treated (3h)	7028	C>T	C7028T	CDS	MT-CO1	Unavailable
Treated (3h)	7385	A>G	A7385G	CDS	MT-CO1	Unavailable
Treated (3h)	7402	C>A	C7402A	CDS	MT-CO1	Pathogenic
Treated (3h)	7768	A>G	A7768G	CDS	MT-CO2	Unavailable
Treated (3h)	9477	G>A	G9477A	CDS	MT-CO3	Polymorphic
Treated (3h)	10927	T>C	T10927C	CDS	MT-ND4	Unavailable
Treated (3h)	11467	A>G	A11467G	CDS	MT-ND4	Unavailable
Treated (3h)	11719	G>A	G11719A	CDS	MT-ND4	Unavailable
Treated (3h)	12372	G>A	G12372A	CDS	MT-ND5	Unavailable
Treated (3h)	12618	G>A	G12618A	CDS	MT-ND5	Unavailable
Treated (3h)	13095	T>C	T13095C	CDS	MT-ND5	Unavailable
Treated (3h)	13617	T>C	T13617C	CDS	MT-ND5	Unavailable
Treated (3h)	14182	T>C	T14182C	CDS	MT-ND6	Unavailable
Treated (3h)	14766	C>T	C14766T	CDS	MT-CYB	Polymorphic
Treated (3h)	16270	C>T	C16270T	Regulatory	MT-DLOOP	Unavailable
Treated (3h)	16354	C>T	C16354T	Regulatory	MT-DLOOP	Unavailable
Treated (6h)	497	C>T	C497T	Regulatory	MT-DLOOP	Unavailable
Treated (6h)	3197	T>C	T3197C	rRNA	MT-RNR2	Unavailable
Treated (6h)	3480	A>G	A3480G	CDS	MT-ND1	Unavailable
Treated (6h)	9055	G>A	G9055A	CDS	MT-ATP6	Likely Pathogenic
Treated (6h)	9698	T>C	T9698C	CDS	MT-CO3	Unavailable
Treated (6h)	10550	A>G	A10550G	CDS	MT-ND4L	Unavailable
Treated (6h)	11299	T>C	T11299C	CDS	MT-ND4	Unavailable
Treated (6h)	11470	A>G	A11470G	CDS	MT-ND4	Unavailable
Treated (6h)	11914	G>A	G11914A	CDS	MT-ND4	Unavailable
Treated (6h)	12196	C>T	C12196T	tRNA	MT-TH	Likely Polymorphic
Treated (6h)	12308	A>G	A12308G	tRNA	MT-TL2	Likely Pathogenic
Treated (6h)	14167	C>T	C14167T	CDS	MT-ND6	Unavailable
Treated (6h)	16224	T>C	T16224C	Regulatory	MT-DLOOP	Unavailable
Treated (6h)	16311	T>C	T16311C	Regulatory	MT-DLOOP	Unavailable
Treated (6h)	16519	T>C	T16519C	Regulatory	MT-DLOOP	Unavailable

## Sheet: MSeqDR_Community_Population_AF
ID	POS	MUT	Input	HGVS_g	MSCV	AN_meta	AC_meta	AF_meta	AN_WGS	AN_WGS_IMPUTE	AC_WGS	AF_WGS	AF_WGS_IMPUTE	AF_M1	M1_cnt	AF_mitomap	Mitomap_cnt	Mitomap_Pubmed	Mitomap_Allele	Mitomap_Disease	Mitomap_status	Homoplamsy	Heteroplasmy	HmtDB_Variant	HmtDB_Pathogenicity	HmtDB_Disease_Score	Hmtdb_AA_variability	HmtDB_RNA_predictions	Hmtdb_tRNA_Annotation	MitoTip_Predictive_score	MitoTip_Classification	AF_A_GeneDX	AF_C_GeneDX	AF_G_GeneDX	AF_T_GeneDX	Total_GeneDX	Haplogroup_num	Haplogroup
Untreated (0h)	73	A>G	73G	NC_012920.1:m.73A>G	MSCV_0004787	88420	43766	0.4950	59561	60499	40780	0.6847	0.6741	0.4641	712/1534	0.7604000000000001	38151	6299878, 6301949, 8400690, 2594772, 7633453, 7700157, 763529 ... more..	-	-	-	-	-	73G	pending classification, Hmtdb	0	0	0	-	-	-	0.138456	0.0004	0.860994	0	5453	3764	;A;A-152;A-152-16362;A-152-16362-200;A1;A10;A11;A1 ... more
Untreated (0h)	150	C>T	150T	NC_012920.1:m.150C>T	MSCV_0004110	62974	12534	0.1990	59550	60499	12238	0.2055	0.2023	0.0658	101/1534	0.134	6722	6299878, 6301949, 8400690, 2025303, 2043137, 8217870, 199084 ... more..	m.150C>T	Longevity / Cervical Carcinoma / HPV infection risk	Conflicting_reports	+	+	150T	pending classification, Hmtdb	0	0	0	-	-	-	0	0.8702	0	0.1298	5453	540	;B4c1b;B4c1b-16335;B4c1b1;B4c1b1a;B4c1b2;B4c1b2a;B ... more
Untreated (0h)	263	A>G	263G	NC_012920.1:m.263A>G	MSCV_0004360	62042	51558	0.8310	59561	60499	49832	0.8367	0.8237	0.8240	1264/1534	0.9484	47586	6299878, 1836195, 8162066, 6301949, 8400690, 8016139, 171566 ... more..	-	-	-	-	-	263G	pending classification, Hmtdb	0	0	0	-	-	-	0.014854000000000001	0	0.984962	0	5453	4687	;A;A-152;A-152-16362;A-152-16362-200;A1;A10;A11;A1 ... more
Untreated (0h)	456	C>T	456T	NC_012920.1:m.456C>T	MSCV_0004579	89363	6756	0.0756	59561	60499	6538	0.1098	0.1081	0.0261	40/1534	0.024700000000000003	1237	6299878, 6301949, 11349229, 12893135, 19076426, 20566709, 22 ... more..	-	-	-	-	-	456T	pending classification, Hmtdb	0	0	0	-	-	-	0	0.9789	0	0.0182	5453	110	;D5b;D5b1;D5b1a;D5b1a1;D5b1b;D5b1b1;D5b1c;D5b1c1;D ... more
Untreated (0h)	750	A>G	750G	NC_012920.1:m.750A>G	MSCV_0004818	62980	53168	0.8442	60499	60499	51343	0.8487	0.8487	0.8866	1360/1534	0.9828	49310	1732158, 8016139, 2268345, 7874114, 7689388, 8254046, 144249 ... more..	-	-	-	-	-	750G	pending classification, Hmtdb	0	0	0	-	-	-	0.010483	0	0.989517	0	6391	4760	;A;A-152;A-152-16362;A-152-16362-200;A1;A10;A11;A1 ... more
Untreated (0h)	1438	A>G	1438G	NC_012920.1:m.1438A>G	-	60981	51472	0.8441	58500	60499	49876	0.8526	0.8244	0.7425	1139/1534	0.9481	47572	2268345, 7874114, 1757091, 7689388, 8254046, 1442494, 204313 ... more..	-	-	-	-	-	1438G	pending classification, Hmtdb	0	0	0	-	-	-	0.038492	0	0.961508	0	6391	4616	;A;A-152;A-152-16362;A-152-16362-200;A1;A10;A11;A1 ... more
Untreated (0h)	2857	T>C	2857C	NC_012920.1:m.2857T>C	MSCV_0004374	87836	105	0.0012	58034	60499	97	0.0017	0.0016	0.0052	8/1534	0.0009	43	-	-	-	-	-	-	2857C	pending classification, Hmtdb	0	0	0	-	-	-	0	0.0008	0	0.9992	6391	2	;A3;A3a;
Untreated (0h)	4769	A>G	4769G	NC_012920.1:m.4769A>G	MSCV_0004590	60981	51421	0.8432	58500	60499	50992	0.8717	0.8429	0.2073	318/1534	0.9767	49006	1346259, 1634041, 1732158, 3025745, 1928099, 2018041, 159891 ... more..	-	-	-	-	-	-	-	-	-	-	-	-	-	0.01064	0	0.98936	0	6391	4745	;A;A-152;A-152-16362;A-152-16362-200;A1;A10;A11;A1 ... more
Untreated (0h)	5656	A>G	5656G	NC_012920.1:m.5656A>G		85806	804	0.0094	56947	60499	735	0.0129	0.0121	0.0072	11/1534	0.0123	619	8254046, 9199564, 9384601, 8728705, 11349229, 11938495, 1140 ... more..	-	-	-	-	-	-	-	-	-	-	-	-	-	0.9896729999999999	0	0.010327	0	6391	51	;HV1b1b;L5a;L5a1;L5a1a;L5a1b;L5a1c;L5a2;M26;T2b3a; ... more
Untreated (0h)	7028	C>T	7028T	NC_012920.1:m.7028C>T	MSCV_0004765	89358	44270	0.4954	60499	60499	43252	0.7149	0.7149	0.4381	672/1534	0.8088	40580	1346259, 1634041, 1732158, 3025745, 8016139, 2268345, 787411 ... more..	-	-	-	-	-	7028T	pending classification, Hmtdb	0	0	0	-	-	-	0	0.1369	0	0.8631	6391	3947	;A;A-152;A-152-16362;A-152-16362-200;A1;A10;A11;A1 ... more
Untreated (0h)	7385	A>G	7385G	NC_012920.1:m.7385A>G		87824	200	0.0023	60499	60499	182	0.0030	0.0030	-	-	0.0034999999999999996	175	11349229, 11938495, 11406419, 15286228, 17429907	-	-	-	-	-	-	-	-	-	-	-	-	-	0.9956189999999999	0	0.0043809999999999995	0	6391	12	;U5b1b1;U5b1b1-152;U5b1b1-@16192;U5b1b1a;U5b1b1a1; ... more
Untreated (0h)	7768	A>G	7768G	NC_012920.1:m.7768A>G	MSCV_0004841	89913	1278	0.0142	60111	60499	1123	0.0187	0.0186	0.0183	28/1534	0.019	952	11349229, 11938495, 11406419, 12802679, 16358358, 16773565, ... more..	-	-	-	-	-	-	-	-	-	-	-	-	-	0.9782510000000001	0	0.021749	0	6391	97	;U5b;U5b1;U5b1-16189;U5b1-16189-@16192;U5b1a;U5b1b ... more
Untreated (0h)	8860	A>G	8860G	NC_012920.1:m.8860A>G	MSCV_0004942	62980	51868	0.8236	60499	60499	51450	0.8504	0.8504	0.0952	146/1534	0.9865	49500	1346259, 1634041, 1732158, 3025745, 8016139, 2268345, 787411 ... more..	-	-	-	-	-	8860G	benign	0.136	-	-1	-	-	-	0.003286	0	0.9967140000000001	0	6391	4792	;A;A-152;A-152-16362;A-152-16362-200;A1;A10;A11;A1 ... more
Untreated (0h)	9477	G>A	9477A	NC_012920.1:m.9477G>A	MSCV_0004995	89913	2508	0.0279	60111	60499	2165	0.0360	0.0358	0.0476	73/1534	0.0392	1965	1757091, 11349229, 11938495, 11588400, 11406419, 12464729, 1 ... more..	-	-	-	-	-	9477A	benign	0.09	-	-1	-	-	-	0.034423	0	0.965577	0	6391	195	;D4c1a1;L3b1a7a;M55;U5a;U5a'b;U5a1;U5a1-@16192;U5a ... more
Untreated (0h)	10927	T>C	10927C	NC_012920.1:m.10927T>C		83884	254	0.0030	56559	60499	234	0.0041	0.0039	-	-	0.0046	233	11349229, 11938495, 11406419, 12802679, 15286228, 21041797	-	-	-	-	-	-	-	-	-	-	-	-	-	0	0.0052	0	0.9948	6391	13	;U5b1b1;U5b1b1-152;U5b1b1-@16192;U5b1b1a;U5b1b1a1; ... more
Untreated (0h)	11467	A>G	11467G	NC_012920.1:m.11467A>G	MSCV_0003764	79970	7115	0.0890	50168	60499	6071	0.1210	0.1003	0.1525	234/1534	0.1242	6234	1634041, 1732158, 1928099, 8417984, 2018041, 2035540, 171566 ... more..	m.11467A>G	Altered brain pH / sCJD patients	Reported	+	-	-	-	-	-	-	-	-	-	-	-	-	-	-	643	;K;K1;K1-16362;K1a;K1a-150;K1a-195;K1a1;K1a10;K1a1 ... more
Untreated (0h)	11719	G>A	11719A	NC_012920.1:m.11719G>A	MSCV_0003778	62980	48112	0.7639	60499	60499	47019	0.7772	0.7772	0.5007	768/1534	0.7757	38921	1634041, 1732158, 1928099, 8417984, 2018041, 1598914, 203554 ... more..	-	-	-	-	-	11719A	pending classification, Hmtdb	0	0.0045	0	-	-	-	0.8321080000000001	0	0.167892	0	6391	3793	;A;A-152;A-152-16362;A-152-16362-200;A1;A10;A11;A1 ... more
Untreated (0h)	11974	A>G	11974G	NC_012920.1:m.11974A>G		52483	50	0.0010	52483	60499	50	0.0010	0.0008	-	-	0.0012	60	-	-	-	-	-	-	11974G	pending classification, Hmtdb	0	0.0126	0	-	-	-	0.999061	0	0.000939	0	6391	7	;L0d2c;L0d2c1;L0d2c1a;L0d2c1b;L0d2c2;L0d2c2a;L0f2b;
Untreated (0h)	12372	G>A	12372A	NC_012920.1:m.12372G>A	MSCV_0003859	83910	7718	0.0920	54108	60499	6645	0.1228	0.1098	0.1428	219/1534	0.1344	6742	1634041, 1732158, 1928099, 8417984, 2018041, 1715668, 175709 ... more..	m.12372G>A	Altered brain pH / sCJD patients	Reported	+	-	12372A	pending classification, Hmtdb	0	0.0017	0	-	-	-	-	-	-	-	-	693	;A2ad1;D4h1a1;H3au;K;K1;K1-16362;K1a;K1a-150;K1a-1 ... more
Untreated (0h)	12618	G>A	12618A	NC_012920.1:m.12618G>A	MSCV_0013793	88970	738	0.0083	60111	60499	696	0.0116	0.0115	0.0046	7/1534	0.0138	691	11349229, 11938495, 12402350, 11406419, 12802679, 12192017, ... more..	-	-	-	-	-	-	-	-	-	-	-	-	-	0.007824	0	0.9921760000000001	0	6391	26	;F1e1;F1e1a;L3a1b;M23;M77;R9c1b;R9c1b1;R9c1b2;U2e1 ... more
Untreated (0h)	13581	T>C	13581C	NC_012920.1:m.13581T>C		78861	46	0.0006	52483	60499	30	0.0006	0.0005	-	-	0.0006	28	24448545	-	-	-	-	-	-	-	-	-	-	-	-	-	0	0.0003	0	0.9997	6391	-	-
Untreated (0h)	13617	T>C	13617C	NC_012920.1:m.13617T>C	MSCV_0003957	89913	2439	0.0271	60111	60499	2103	0.0350	0.0348	0.0528	81/1534	0.038599999999999995	1935	7901141, 11349229, 11938495, 11406419, 10803467, 12464729, 1 ... more..	-	-	-	-	-	-	-	-	-	-	-	-	-	0	0.0336	0	0.9664	6391	193	;D5b2;U5a;U5a'b;U5a1;U5a1-@16192;U5a1a;U5a1a1;U5a1 ... more
Untreated (0h)	14182	T>C	14182C	NC_012920.1:m.14182T>C	MSCV_0015097	89913	1685	0.0187	60111	60499	1498	0.0249	0.0248	0.0241	37/1534	0.0256	1284	7901141, 11349229, 11938495, 11406419, 16773565, 19151382, 1 ... more..	-	-	-	-	-	14182C	pending classification, Hmtdb	0	0.0029	0	-	-	-	0	0.027200000000000002	0.000156	0.9726	6391	125	;G2b1a1;I1a1b;J1c15b;L0a2a1;L0a2a1a;L0a2a1a1;L0a2a ... more
Untreated (0h)	14249	G>A	14249A	NC_012920.1:m.14249G>A	MSCV_0015100	59059	25	0.0004	58112	60499	25	0.0004	0.0004	-	-	0.0004	22	18682780	-	-	-	-	-	14249A	pathogenic	0.45	-	-1	-	-	-	0.000313	0	0.999687	0	6391	-	-
Untreated (0h)	14553	C>T	14553T	NC_012920.1:m.14553C>T		54120	17	0.0003	51643	60499	17	0.0003	0.0003	0.0013	2/1534	0.0004	19	11938495, 16172508, 15467980	-	-	-	-	-	14553T	likely_benign	0.163	-	-1	-	-	-	0	0.9992	0	0.0008	6391	3	;H39a1;R31a;R31a1;
Untreated (0h)	14766	C>T	14766T	NC_012920.1:m.14766C>T	MSCV_0004076	89358	42666	0.4775	60499	60499	41471	0.6855	0.6855	0.5678	871/1534	0.7698	38624	8213825, 1323207, 1757091, 8254046, 7987332, 7635294, 772618 ... more..	-	-	-	-	-	14766T	benign	0.086	-	-1	-	-	-	0	0.1771	0	0.8229000000000001	6391	3809	;A;A-152;A-152-16362;A-152-16362-200;A1;A10;A11;A1 ... more
Untreated (0h)	15326	A>G	15326G	NC_012920.1:m.15326A>G	MSCV_0005135	62980	53303	0.8463	60499	60499	51528	0.8517	0.8517	0.8462	1298/1534	0.9868000000000001	49513	1634041, 1732158, 1598914, 8016139, 2268345, 7874114, 144249 ... more..	-	-	-	-	-	15326G	benign	0.118	-	-1	-	-	-	0.012361	0	0.987639	0	6391	4771	;A;A-152;A-152-16362;A-152-16362-200;A1;A10;A11;A1 ... more
Untreated (0h)	16270	C>T	16270T	NC_012920.1:m.16270C>T	MSCV_0004245	89363	8027	0.0898	59561	60499	7646	0.1284	0.1264	0.0600	92/1534	0.0462	2317	2000368, 8400690, 7916319, 8217870, 1990843, 1681540, 776298 ... more..	m.16270C>T	Melanoma patients	Reported	.	.	16270T	pending classification, Hmtdb	0	0	0	-	-	-	0	0.9434999999999999	0	0.0565	5453	254	;A2aj;H1ba;H1ba1;I1c1;I1c1a;K2b1a1;K2b1a1a;L1b;L1b ... more
Untreated (0h)	16304	T>G	16304G	NC_012920.1:m.16304T>G		51545	7	0.0001	51545	60499	7	0.0001	0.0001	-	-	0.0002	8	8217870, 15896721, 16955413, 20445096, 19500771, 21878127	-	-	-	-	-	-	-	-	-	-	-	-	-	0	0.0535	0.000183	0.9462999999999999	5453	1	;R14;
Treated (3h)	73	A>G	73G	NC_012920.1:m.73A>G	MSCV_0004787	88420	43766	0.4950	59561	60499	40780	0.6847	0.6741	0.4641	712/1534	0.7604000000000001	38151	6299878, 6301949, 8400690, 2594772, 7633453, 7700157, 763529 ... more..	-	-	-	-	-	73G	pending classification, Hmtdb	0	0	0	-	-	-	0.138456	0.0004	0.860994	0	5453	3764	;A;A-152;A-152-16362;A-152-16362-200;A1;A10;A11;A1 ... more
Treated (3h)	150	C>T	150T	NC_012920.1:m.150C>T	MSCV_0004110	62974	12534	0.1990	59550	60499	12238	0.2055	0.2023	0.0658	101/1534	0.134	6722	6299878, 6301949, 8400690, 2025303, 2043137, 8217870, 199084 ... more..	m.150C>T	Longevity / Cervical Carcinoma / HPV infection risk	Conflicting_reports	+	+	150T	pending classification, Hmtdb	0	0	0	-	-	-	0	0.8702	0	0.1298	5453	540	;B4c1b;B4c1b-16335;B4c1b1;B4c1b1a;B4c1b2;B4c1b2a;B ... more
Treated (3h)	263	A>G	263G	NC_012920.1:m.263A>G	MSCV_0004360	62042	51558	0.8310	59561	60499	49832	0.8367	0.8237	0.8240	1264/1534	0.9484	47586	6299878, 1836195, 8162066, 6301949, 8400690, 8016139, 171566 ... more..	-	-	-	-	-	263G	pending classification, Hmtdb	0	0	0	-	-	-	0.014854000000000001	0	0.984962	0	5453	4687	;A;A-152;A-152-16362;A-152-16362-200;A1;A10;A11;A1 ... more
Treated (3h)	750	A>G	750G	NC_012920.1:m.750A>G	MSCV_0004818	62980	53168	0.8442	60499	60499	51343	0.8487	0.8487	0.8866	1360/1534	0.9828	49310	1732158, 8016139, 2268345, 7874114, 7689388, 8254046, 144249 ... more..	-	-	-	-	-	750G	pending classification, Hmtdb	0	0	0	-	-	-	0.010483	0	0.989517	0	6391	4760	;A;A-152;A-152-16362;A-152-16362-200;A1;A10;A11;A1 ... more
Treated (3h)	951	G>A	951A	NC_012920.1:m.951G>A	MSCV_0001289	89913	421	0.0047	60111	60499	391	0.0065	0.0065	0.0026	4/1534	0.0078000000000000005	390	9461455, 11349229, 11938495, 15638829, 19076426, 23563965, 1 ... more..	-	-	-	-	-	951A	pending classification, Hmtdb	0	0	0	-	-	-	0.0043809999999999995	0	0.9956189999999999	0	6391	22	;D3;D4b1c;D4n1a;H2a1;H2a1a;H2a1a1;H2a1a2;H2a1b;H2a ... more
Treated (3h)	4769	A>G	4769G	NC_012920.1:m.4769A>G	MSCV_0004590	60981	51421	0.8432	58500	60499	50992	0.8717	0.8429	0.2073	318/1534	0.9767	49006	1346259, 1634041, 1732158, 3025745, 1928099, 2018041, 159891 ... more..	-	-	-	-	-	-	-	-	-	-	-	-	-	0.01064	0	0.98936	0	6391	4745	;A;A-152;A-152-16362;A-152-16362-200;A1;A10;A11;A1 ... more
Treated (3h)	5656	A>G	5656G	NC_012920.1:m.5656A>G		85806	804	0.0094	56947	60499	735	0.0129	0.0121	0.0072	11/1534	0.0123	619	8254046, 9199564, 9384601, 8728705, 11349229, 11938495, 1140 ... more..	-	-	-	-	-	-	-	-	-	-	-	-	-	0.9896729999999999	0	0.010327	0	6391	51	;HV1b1b;L5a;L5a1;L5a1a;L5a1b;L5a1c;L5a2;M26;T2b3a; ... more
Treated (3h)	7028	C>T	7028T	NC_012920.1:m.7028C>T	MSCV_0004765	89358	44270	0.4954	60499	60499	43252	0.7149	0.7149	0.4381	672/1534	0.8088	40580	1346259, 1634041, 1732158, 3025745, 8016139, 2268345, 787411 ... more..	-	-	-	-	-	7028T	pending classification, Hmtdb	0	0	0	-	-	-	0	0.1369	0	0.8631	6391	3947	;A;A-152;A-152-16362;A-152-16362-200;A1;A10;A11;A1 ... more
Treated (3h)	7385	A>G	7385G	NC_012920.1:m.7385A>G		87824	200	0.0023	60499	60499	182	0.0030	0.0030	-	-	0.0034999999999999996	175	11349229, 11938495, 11406419, 15286228, 17429907	-	-	-	-	-	-	-	-	-	-	-	-	-	0.9956189999999999	0	0.0043809999999999995	0	6391	12	;U5b1b1;U5b1b1-152;U5b1b1-@16192;U5b1b1a;U5b1b1a1; ... more
Treated (3h)	7402	C>A	7402A	NC_012920.1:m.7402C>A		-	-	-	-	-	-	-	-	-	-	-	-	-	-	-	-	-	-	7402A	pathogenic	0.748	-	0	-	-	-	-	-	-	-	-	-	-
Treated (3h)	7768	A>G	7768G	NC_012920.1:m.7768A>G	MSCV_0004841	89913	1278	0.0142	60111	60499	1123	0.0187	0.0186	0.0183	28/1534	0.019	952	11349229, 11938495, 11406419, 12802679, 16358358, 16773565, ... more..	-	-	-	-	-	-	-	-	-	-	-	-	-	0.9782510000000001	0	0.021749	0	6391	97	;U5b;U5b1;U5b1-16189;U5b1-16189-@16192;U5b1a;U5b1b ... more
Treated (3h)	8860	A>G	8860G	NC_012920.1:m.8860A>G	MSCV_0004942	62980	51868	0.8236	60499	60499	51450	0.8504	0.8504	0.0952	146/1534	0.9865	49500	1346259, 1634041, 1732158, 3025745, 8016139, 2268345, 787411 ... more..	-	-	-	-	-	8860G	benign	0.136	-	-1	-	-	-	0.003286	0	0.9967140000000001	0	6391	4792	;A;A-152;A-152-16362;A-152-16362-200;A1;A10;A11;A1 ... more
Treated (3h)	9477	G>A	9477A	NC_012920.1:m.9477G>A	MSCV_0004995	89913	2508	0.0279	60111	60499	2165	0.0360	0.0358	0.0476	73/1534	0.0392	1965	1757091, 11349229, 11938495, 11588400, 11406419, 12464729, 1 ... more..	-	-	-	-	-	9477A	benign	0.09	-	-1	-	-	-	0.034423	0	0.965577	0	6391	195	;D4c1a1;L3b1a7a;M55;U5a;U5a'b;U5a1;U5a1-@16192;U5a ... more
Treated (3h)	10927	T>C	10927C	NC_012920.1:m.10927T>C		83884	254	0.0030	56559	60499	234	0.0041	0.0039	-	-	0.0046	233	11349229, 11938495, 11406419, 12802679, 15286228, 21041797	-	-	-	-	-	-	-	-	-	-	-	-	-	0	0.0052	0	0.9948	6391	13	;U5b1b1;U5b1b1-152;U5b1b1-@16192;U5b1b1a;U5b1b1a1; ... more
Treated (3h)	11467	A>G	11467G	NC_012920.1:m.11467A>G	MSCV_0003764	79970	7115	0.0890	50168	60499	6071	0.1210	0.1003	0.1525	234/1534	0.1242	6234	1634041, 1732158, 1928099, 8417984, 2018041, 2035540, 171566 ... more..	m.11467A>G	Altered brain pH / sCJD patients	Reported	+	-	-	-	-	-	-	-	-	-	-	-	-	-	-	643	;K;K1;K1-16362;K1a;K1a-150;K1a-195;K1a1;K1a10;K1a1 ... more
Treated (3h)	11719	G>A	11719A	NC_012920.1:m.11719G>A	MSCV_0003778	62980	48112	0.7639	60499	60499	47019	0.7772	0.7772	0.5007	768/1534	0.7757	38921	1634041, 1732158, 1928099, 8417984, 2018041, 1598914, 203554 ... more..	-	-	-	-	-	11719A	pending classification, Hmtdb	0	0.0045	0	-	-	-	0.8321080000000001	0	0.167892	0	6391	3793	;A;A-152;A-152-16362;A-152-16362-200;A1;A10;A11;A1 ... more
Treated (3h)	12372	G>A	12372A	NC_012920.1:m.12372G>A	MSCV_0003859	83910	7718	0.0920	54108	60499	6645	0.1228	0.1098	0.1428	219/1534	0.1344	6742	1634041, 1732158, 1928099, 8417984, 2018041, 1715668, 175709 ... more..	m.12372G>A	Altered brain pH / sCJD patients	Reported	+	-	12372A	pending classification, Hmtdb	0	0.0017	0	-	-	-	-	-	-	-	-	693	;A2ad1;D4h1a1;H3au;K;K1;K1-16362;K1a;K1a-150;K1a-1 ... more
Treated (3h)	12618	G>A	12618A	NC_012920.1:m.12618G>A	MSCV_0013793	88970	738	0.0083	60111	60499	696	0.0116	0.0115	0.0046	7/1534	0.0138	691	11349229, 11938495, 12402350, 11406419, 12802679, 12192017, ... more..	-	-	-	-	-	-	-	-	-	-	-	-	-	0.007824	0	0.9921760000000001	0	6391	26	;F1e1;F1e1a;L3a1b;M23;M77;R9c1b;R9c1b1;R9c1b2;U2e1 ... more
Treated (3h)	13095	T>C	13095C	NC_012920.1:m.13095T>C	MSCV_0003919	59036	68	0.0012	56559	60499	68	0.0012	0.0011	0.0007	1/1534	0.0012	61	12802679, 15286228	-	-	-	-	-	13095C	pending classification, Hmtdb	0	0.0039	0	-	-	-	0	0.0006	0	0.9994	6391	3	;H2a1a;H2a1a1;H2a1a2;
Treated (3h)	13617	T>C	13617C	NC_012920.1:m.13617T>C	MSCV_0003957	89913	2439	0.0271	60111	60499	2103	0.0350	0.0348	0.0528	81/1534	0.038599999999999995	1935	7901141, 11349229, 11938495, 11406419, 10803467, 12464729, 1 ... more..	-	-	-	-	-	-	-	-	-	-	-	-	-	0	0.0336	0	0.9664	6391	193	;D5b2;U5a;U5a'b;U5a1;U5a1-@16192;U5a1a;U5a1a1;U5a1 ... more
Treated (3h)	14182	T>C	14182C	NC_012920.1:m.14182T>C	MSCV_0015097	89913	1685	0.0187	60111	60499	1498	0.0249	0.0248	0.0241	37/1534	0.0256	1284	7901141, 11349229, 11938495, 11406419, 16773565, 19151382, 1 ... more..	-	-	-	-	-	14182C	pending classification, Hmtdb	0	0.0029	0	-	-	-	0	0.027200000000000002	0.000156	0.9726	6391	125	;G2b1a1;I1a1b;J1c15b;L0a2a1;L0a2a1a;L0a2a1a1;L0a2a ... more
Treated (3h)	14766	C>T	14766T	NC_012920.1:m.14766C>T	MSCV_0004076	89358	42666	0.4775	60499	60499	41471	0.6855	0.6855	0.5678	871/1534	0.7698	38624	8213825, 1323207, 1757091, 8254046, 7987332, 7635294, 772618 ... more..	-	-	-	-	-	14766T	benign	0.086	-	-1	-	-	-	0	0.1771	0	0.8229000000000001	6391	3809	;A;A-152;A-152-16362;A-152-16362-200;A1;A10;A11;A1 ... more
Treated (3h)	15326	A>G	15326G	NC_012920.1:m.15326A>G	MSCV_0005135	62980	53303	0.8463	60499	60499	51528	0.8517	0.8517	0.8462	1298/1534	0.9868000000000001	49513	1634041, 1732158, 1598914, 8016139, 2268345, 7874114, 144249 ... more..	-	-	-	-	-	15326G	benign	0.118	-	-1	-	-	-	0.012361	0	0.987639	0	6391	4771	;A;A-152;A-152-16362;A-152-16362-200;A1;A10;A11;A1 ... more
Treated (3h)	16270	C>T	16270T	NC_012920.1:m.16270C>T	MSCV_0004245	89363	8027	0.0898	59561	60499	7646	0.1284	0.1264	0.0600	92/1534	0.0462	2317	2000368, 8400690, 7916319, 8217870, 1990843, 1681540, 776298 ... more..	m.16270C>T	Melanoma patients	Reported	.	.	16270T	pending classification, Hmtdb	0	0	0	-	-	-	0	0.9434999999999999	0	0.0565	5453	254	;A2aj;H1ba;H1ba1;I1c1;I1c1a;K2b1a1;K2b1a1a;L1b;L1b ... more
Treated (3h)	16354	C>T	16354T	NC_012920.1:m.16354C>T		88032	5878	0.0668	59173	60499	5841	0.0987	0.0965	0.0046	7/1534	0.009000000000000001	454	8217870, 7717409, 8659525, 8651309, 9302261, 10741483, 11032 ... more..	-	-	-	-	-	-	-	-	-	-	-	-	-	0	0.9926999999999999	0	0.0073	5453	26	;H2a1;H2a1a;H2a1a1;H2a1a2;H2a1b;H2a1c;H2a1d;H2a1e; ... more
Treated (6h)	73	A>G	73G	NC_012920.1:m.73A>G	MSCV_0004787	88420	43766	0.4950	59561	60499	40780	0.6847	0.6741	0.4641	712/1534	0.7604000000000001	38151	6299878, 6301949, 8400690, 2594772, 7633453, 7700157, 763529 ... more..	-	-	-	-	-	73G	pending classification, Hmtdb	0	0	0	-	-	-	0.138456	0.0004	0.860994	0	5453	3764	;A;A-152;A-152-16362;A-152-16362-200;A1;A10;A11;A1 ... more
Treated (6h)	150	C>T	150T	NC_012920.1:m.150C>T	MSCV_0004110	62974	12534	0.1990	59550	60499	12238	0.2055	0.2023	0.0658	101/1534	0.134	6722	6299878, 6301949, 8400690, 2025303, 2043137, 8217870, 199084 ... more..	m.150C>T	Longevity / Cervical Carcinoma / HPV infection risk	Conflicting_reports	+	+	150T	pending classification, Hmtdb	0	0	0	-	-	-	0	0.8702	0	0.1298	5453	540	;B4c1b;B4c1b-16335;B4c1b1;B4c1b1a;B4c1b2;B4c1b2a;B ... more
Treated (6h)	263	A>G	263G	NC_012920.1:m.263A>G	MSCV_0004360	62042	51558	0.8310	59561	60499	49832	0.8367	0.8237	0.8240	1264/1534	0.9484	47586	6299878, 1836195, 8162066, 6301949, 8400690, 8016139, 171566 ... more..	-	-	-	-	-	263G	pending classification, Hmtdb	0	0	0	-	-	-	0.014854000000000001	0	0.984962	0	5453	4687	;A;A-152;A-152-16362;A-152-16362-200;A1;A10;A11;A1 ... more
Treated (6h)	497	C>T	497T	NC_012920.1:m.497C>T	MSCV_0004606	85423	6611	0.0774	55621	60499	6377	0.1147	0.1054	0.0417	64/1534	0.021	1054	8033115, 11349229, 12893135, 19151382, 19076426, 20566709, 1 ... more..	-	-	-	-	-	497T	pending classification, Hmtdb	0	0	0	-	-	-	0	0.9741	0	0.0218	5453	111	;K1a;K1a-150;K1a-195;K1a1;K1a10;K1a10a;K1a11;K1a11 ... more
Treated (6h)	1438	A>G	1438G	NC_012920.1:m.1438A>G	-	60981	51472	0.8441	58500	60499	49876	0.8526	0.8244	0.7425	1139/1534	0.9481	47572	2268345, 7874114, 1757091, 7689388, 8254046, 1442494, 204313 ... more..	-	-	-	-	-	1438G	pending classification, Hmtdb	0	0	0	-	-	-	0.038492	0	0.961508	0	6391	4616	;A;A-152;A-152-16362;A-152-16362-200;A1;A10;A11;A1 ... more
Treated (6h)	3197	T>C	3197C	NC_012920.1:m.3197T>C	MSCV_0004398	86361	2501	0.0290	56559	60499	2141	0.0379	0.0354	0.0508	78/1534	0.0395	1982	7603260, 9302261, 9384601, 11349229, 11938495, 12439205, 114 ... more..	-	-	-	-	-	3197C	pending classification, Hmtdb	0	0	0	-	-	-	0	0.034	0	0.966	6391	198	;H14b;H14b-152;H14b1;H14b2;L3f1a1;U2e1a1a;U5a;U5a' ... more
Treated (6h)	3480	A>G	3480G	NC_012920.1:m.3480A>G	MSCV_0004466	86361	2613	0.0303	56559	60499	2234	0.0395	0.0369	0.0632	97/1534	0.0387	1941	8417984, 7635294, 8728705, 11349229, 11938495, 11406419, 124 ... more..	-	-	-	-	-	-	-	-	-	-	-	-	-	0.96057	0	0.03943	0	6391	196	;B2y1;B5b1c;B5b1c1;B5b1c1a;K;K1;K1-16362;K1a;K1a-1 ... more
Treated (6h)	4769	A>G	4769G	NC_012920.1:m.4769A>G	MSCV_0004590	60981	51421	0.8432	58500	60499	50992	0.8717	0.8429	0.2073	318/1534	0.9767	49006	1346259, 1634041, 1732158, 3025745, 1928099, 2018041, 159891 ... more..	-	-	-	-	-	-	-	-	-	-	-	-	-	0.01064	0	0.98936	0	6391	4745	;A;A-152;A-152-16362;A-152-16362-200;A1;A10;A11;A1 ... more
Treated (6h)	5656	A>G	5656G	NC_012920.1:m.5656A>G		85806	804	0.0094	56947	60499	735	0.0129	0.0121	0.0072	11/1534	0.0123	619	8254046, 9199564, 9384601, 8728705, 11349229, 11938495, 1140 ... more..	-	-	-	-	-	-	-	-	-	-	-	-	-	0.9896729999999999	0	0.010327	0	6391	51	;HV1b1b;L5a;L5a1;L5a1a;L5a1b;L5a1c;L5a2;M26;T2b3a; ... more
Treated (6h)	7028	C>T	7028T	NC_012920.1:m.7028C>T	MSCV_0004765	89358	44270	0.4954	60499	60499	43252	0.7149	0.7149	0.4381	672/1534	0.8088	40580	1346259, 1634041, 1732158, 3025745, 8016139, 2268345, 787411 ... more..	-	-	-	-	-	7028T	pending classification, Hmtdb	0	0	0	-	-	-	0	0.1369	0	0.8631	6391	3947	;A;A-152;A-152-16362;A-152-16362-200;A1;A10;A11;A1 ... more
Treated (6h)	7385	A>G	7385G	NC_012920.1:m.7385A>G		87824	200	0.0023	60499	60499	182	0.0030	0.0030	-	-	0.0034999999999999996	175	11349229, 11938495, 11406419, 15286228, 17429907	-	-	-	-	-	-	-	-	-	-	-	-	-	0.9956189999999999	0	0.0043809999999999995	0	6391	12	;U5b1b1;U5b1b1-152;U5b1b1-@16192;U5b1b1a;U5b1b1a1; ... more
Treated (6h)	7768	A>G	7768G	NC_012920.1:m.7768A>G	MSCV_0004841	89913	1278	0.0142	60111	60499	1123	0.0187	0.0186	0.0183	28/1534	0.019	952	11349229, 11938495, 11406419, 12802679, 16358358, 16773565, ... more..	-	-	-	-	-	-	-	-	-	-	-	-	-	0.9782510000000001	0	0.021749	0	6391	97	;U5b;U5b1;U5b1-16189;U5b1-16189-@16192;U5b1a;U5b1b ... more
Treated (6h)	8860	A>G	8860G	NC_012920.1:m.8860A>G	MSCV_0004942	62980	51868	0.8236	60499	60499	51450	0.8504	0.8504	0.0952	146/1534	0.9865	49500	1346259, 1634041, 1732158, 3025745, 8016139, 2268345, 787411 ... more..	-	-	-	-	-	8860G	benign	0.136	-	-1	-	-	-	0.003286	0	0.9967140000000001	0	6391	4792	;A;A-152;A-152-16362;A-152-16362-200;A1;A10;A11;A1 ... more
Treated (6h)	9055	G>A	9055A	NC_012920.1:m.9055G>A	MSCV_0004960	83910	2568	0.0306	54108	60499	2143	0.0396	0.0354	0.0730	112/1534	0.042	2107	1757091, 1910259, 8978068, 9915963, 11349229, 11938495, 1248 ... more..	m.9055G>A	PD protective factor	Reported	+	-	9055A	likely_pathogenic	0.533	-	-1	-	-	-	-	-	-	-	-	205	;A2ac1;A2x;B4b1a3;B4b1a3a;H5a1c1;H5a1c1a;J1c2f;K;K ... more
Treated (6h)	9477	G>A	9477A	NC_012920.1:m.9477G>A	MSCV_0004995	89913	2508	0.0279	60111	60499	2165	0.0360	0.0358	0.0476	73/1534	0.0392	1965	1757091, 11349229, 11938495, 11588400, 11406419, 12464729, 1 ... more..	-	-	-	-	-	9477A	benign	0.09	-	-1	-	-	-	0.034423	0	0.965577	0	6391	195	;D4c1a1;L3b1a7a;M55;U5a;U5a'b;U5a1;U5a1-@16192;U5a ... more
Treated (6h)	9698	T>C	9698C	NC_012920.1:m.9698T>C	MSCV_0005028	84362	2696	0.0320	54560	60499	2300	0.0422	0.0380	0.0606	93/1534	0.04	2006	7806218, 9832034, 11349229, 11938495, 11406419, 12464729, 16 ... more..	-	-	-	-	-	9698C	pending classification, Hmtdb	0	0.0073	0	-	-	-	0	0.0404	0	0.9595999999999999	6391	206	;H1b1e;K;K1;K1-16362;K1a;K1a-150;K1a-195;K1a1;K1a1 ... more
Treated (6h)	10550	A>G	10550G	NC_012920.1:m.10550A>G	MSCV_0003709	86361	2524	0.0292	56559	60499	2154	0.0381	0.0356	0.0561	86/1534	0.0371	1860	8417984, 1757091, 1910259, 7635294, 9302261, 11938495, 11406 ... more..	-	-	-	-	-	-	-	-	-	-	-	-	-	0.960882	0	0.039118	0	6391	183	;K;K1;K1-16362;K1a;K1a-150;K1a-195;K1a1;K1a10;K1a1 ... more
Treated (6h)	10927	T>C	10927C	NC_012920.1:m.10927T>C		83884	254	0.0030	56559	60499	234	0.0041	0.0039	-	-	0.0046	233	11349229, 11938495, 11406419, 12802679, 15286228, 21041797	-	-	-	-	-	-	-	-	-	-	-	-	-	0	0.0052	0	0.9948	6391	13	;U5b1b1;U5b1b1-152;U5b1b1-@16192;U5b1b1a;U5b1b1a1; ... more
Treated (6h)	11299	T>C	11299C	NC_012920.1:m.11299T>C	MSCV_0003757	86361	2752	0.0319	56559	60499	2364	0.0418	0.0391	0.0619	95/1534	0.0412	2067	8417984, 2035540, 7635294, 9302261, 11349229, 11938495, 1243 ... more..	-	-	-	-	-	11299C	pending classification, Hmtdb	0	0	0	-	-	-	0	0.0426	0	0.9573999999999999	6391	204	;K;K1;K1-16362;K1a;K1a-150;K1a-195;K1a1;K1a10;K1a1 ... more
Treated (6h)	11467	A>G	11467G	NC_012920.1:m.11467A>G	MSCV_0003764	79970	7115	0.0890	50168	60499	6071	0.1210	0.1003	0.1525	234/1534	0.1242	6234	1634041, 1732158, 1928099, 8417984, 2018041, 2035540, 171566 ... more..	m.11467A>G	Altered brain pH / sCJD patients	Reported	+	-	-	-	-	-	-	-	-	-	-	-	-	-	-	643	;K;K1;K1-16362;K1a;K1a-150;K1a-195;K1a1;K1a10;K1a1 ... more
Treated (6h)	11470	A>G	11470G	NC_012920.1:m.11470A>G		83729	236	0.0028	54870	60499	171	0.0031	0.0028	0.0130	20/1534	0.0028000000000000004	140	11349229, 11938495, 11406419, 16418878, 16773565, 16404693, ... more..	-	-	-	-	-	-	-	-	-	-	-	-	-	0.994993	0	0.005007	0	6391	11	;K1a1b1;K1a1b1a;K1a1b1b;K1a1b1b1;K1a1b1c;K1a1b1d;K ... more
Treated (6h)	11719	G>A	11719A	NC_012920.1:m.11719G>A	MSCV_0003778	62980	48112	0.7639	60499	60499	47019	0.7772	0.7772	0.5007	768/1534	0.7757	38921	1634041, 1732158, 1928099, 8417984, 2018041, 1598914, 203554 ... more..	-	-	-	-	-	11719A	pending classification, Hmtdb	0	0.0045	0	-	-	-	0.8321080000000001	0	0.167892	0	6391	3793	;A;A-152;A-152-16362;A-152-16362-200;A1;A10;A11;A1 ... more
Treated (6h)	11914	G>A	11914A	NC_012920.1:m.11914G>A	MSCV_0003795	89358	6986	0.0782	60499	60499	6520	0.1078	0.1078	0.0495	76/1534	0.11380000000000001	5712	7806218, 11349229, 11938495, 12436196, 12022039, 15638829, 1 ... more..	-	-	-	-	-	11914A	pending classification, Hmtdb	0	0.0035	0	-	-	-	0.111407	0	0.8885930000000001	0	6391	446	;A2f3;B4b1c1;B4d;B4d1;B4d1'2'3;B4d1a;B4d2;B4d3;B4d ... more
Treated (6h)	12196	C>T	12196T	NC_012920.1:m.12196C>T		47035	3	0.0001	46092	60499	3	0.0001	0.0000	-	-	0.0001	3	-	-	-	-	-	-	12196T	polymorphic, Hmtdb, tRNA	0.300	-	0	63;II;TS;C;N	617642	likely benign	-	-	-	-	-	-	-
Treated (6h)	12308	A>G	12308G	NC_012920.1:m.12308A>G	MSCV_0003846	79970	7068	0.0884	50168	60499	6046	0.1205	0.0999	0.1389	213/1534	0.12390000000000001	6215	8155739, 1598914, 1709275, 1757091, 8079988, 8254046, 191025 ... more..	m.12308A>G	CPEO / Stroke / CM / Breast & Renal & Prostate Cancer Risk / Altered brain pH /sCJD	Reported	+	+	12308G	Y	0.000	-	0	44;0;VL;A;Y	129063	possibly pathogenic	0	0	0	0	0	640	;K;K1;K1-16362;K1a;K1a-150;K1a-195;K1a1;K1a10;K1a1 ... more
Treated (6h)	12372	G>A	12372A	NC_012920.1:m.12372G>A	MSCV_0003859	83910	7718	0.0920	54108	60499	6645	0.1228	0.1098	0.1428	219/1534	0.1344	6742	1634041, 1732158, 1928099, 8417984, 2018041, 1715668, 175709 ... more..	m.12372G>A	Altered brain pH / sCJD patients	Reported	+	-	12372A	pending classification, Hmtdb	0	0.0017	0	-	-	-	-	-	-	-	-	693	;A2ad1;D4h1a1;H3au;K;K1;K1-16362;K1a;K1a-150;K1a-1 ... more
Treated (6h)	12618	G>A	12618A	NC_012920.1:m.12618G>A	MSCV_0013793	88970	738	0.0083	60111	60499	696	0.0116	0.0115	0.0046	7/1534	0.0138	691	11349229, 11938495, 12402350, 11406419, 12802679, 12192017, ... more..	-	-	-	-	-	-	-	-	-	-	-	-	-	0.007824	0	0.9921760000000001	0	6391	26	;F1e1;F1e1a;L3a1b;M23;M77;R9c1b;R9c1b1;R9c1b2;U2e1 ... more
Treated (6h)	13617	T>C	13617C	NC_012920.1:m.13617T>C	MSCV_0003957	89913	2439	0.0271	60111	60499	2103	0.0350	0.0348	0.0528	81/1534	0.038599999999999995	1935	7901141, 11349229, 11938495, 11406419, 10803467, 12464729, 1 ... more..	-	-	-	-	-	-	-	-	-	-	-	-	-	0	0.0336	0	0.9664	6391	193	;D5b2;U5a;U5a'b;U5a1;U5a1-@16192;U5a1a;U5a1a1;U5a1 ... more
Treated (6h)	14167	C>T	14167T	NC_012920.1:m.14167C>T	MSCV_0004012	89913	8463	0.0941	60111	60499	8077	0.1344	0.1335	0.0645	99/1534	0.0379	1904	8417984, 7635294, 9177303, 11349229, 11938495, 11406419, 124 ... more..	-	-	-	-	-	-	-	-	-	-	-	-	-	0	0.9606	0	0.0394	6391	190	;K;K1;K1-16362;K1a;K1a-150;K1a-195;K1a1;K1a10;K1a1 ... more
Treated (6h)	14182	T>C	14182C	NC_012920.1:m.14182T>C	MSCV_0015097	89913	1685	0.0187	60111	60499	1498	0.0249	0.0248	0.0241	37/1534	0.0256	1284	7901141, 11349229, 11938495, 11406419, 16773565, 19151382, 1 ... more..	-	-	-	-	-	14182C	pending classification, Hmtdb	0	0.0029	0	-	-	-	0	0.027200000000000002	0.000156	0.9726	6391	125	;G2b1a1;I1a1b;J1c15b;L0a2a1;L0a2a1a;L0a2a1a1;L0a2a ... more
Treated (6h)	14766	C>T	14766T	NC_012920.1:m.14766C>T	MSCV_0004076	89358	42666	0.4775	60499	60499	41471	0.6855	0.6855	0.5678	871/1534	0.7698	38624	8213825, 1323207, 1757091, 8254046, 7987332, 7635294, 772618 ... more..	-	-	-	-	-	14766T	benign	0.086	-	-1	-	-	-	0	0.1771	0	0.8229000000000001	6391	3809	;A;A-152;A-152-16362;A-152-16362-200;A1;A10;A11;A1 ... more
Treated (6h)	15326	A>G	15326G	NC_012920.1:m.15326A>G	MSCV_0005135	62980	53303	0.8463	60499	60499	51528	0.8517	0.8517	0.8462	1298/1534	0.9868000000000001	49513	1634041, 1732158, 1598914, 8016139, 2268345, 7874114, 144249 ... more..	-	-	-	-	-	15326G	benign	0.118	-	-1	-	-	-	0.012361	0	0.987639	0	6391	4771	;A;A-152;A-152-16362;A-152-16362-200;A1;A10;A11;A1 ... more
Treated (6h)	16224	T>C	16224C	NC_012920.1:m.16224T>C		88975	2768	0.0311	59173	60499	2388	0.0404	0.0395	0.0665	102/1534	0.042	2106	6299878, 2000368, 6301949, 2316527, 8217870, 8352271, 199084 ... more..	-	-	-	-	-	16224C	pending classification, Hmtdb	0	0	0	-	-	-	0	0.0451	0	0.9549	5453	208	;D4c1b;D4c1b1;D4c1b2;F1a1c1;J1c11;J1c11a;K;K1;K1-1 ... more
Treated (6h)	16270	C>T	16270T	NC_012920.1:m.16270C>T	MSCV_0004245	89363	8027	0.0898	59561	60499	7646	0.1284	0.1264	0.0600	92/1534	0.0462	2317	2000368, 8400690, 7916319, 8217870, 1990843, 1681540, 776298 ... more..	m.16270C>T	Melanoma patients	Reported	.	.	16270T	pending classification, Hmtdb	0	0	0	-	-	-	0	0.9434999999999999	0	0.0565	5453	254	;A2aj;H1ba;H1ba1;I1c1;I1c1a;K2b1a1;K2b1a1a;L1b;L1b ... more
Treated (6h)	16311	T>C	16311C	NC_012920.1:m.16311T>C	MSCV_0004258	88420	12262	0.1387	59561	60499	11446	0.1922	0.1892	0.1643	252/1534	0.19760000000000003	9916	6299878, 2000368, 8162066, 6301949, 8209259, 2316527, 768074 ... more..	-	-	-	-	-	16311C	pending classification, Hmtdb	0	0	0	-	-	-	0	0.2014	0	0.7986	5453	879	;A10;A19;A2a3;A2s;B2i1;B4a1-16311;B4a1b;B4a1b1;B4a ... more
Treated (6h)	16519	T>C	16519C	NC_012920.1:m.16519T>C	MSCV_0004280	88420	36946	0.4178	59561	60499	36273	0.6090	0.5996	0.3409	523/1534	0.6306	31641	6299878, 6301949, 2316527, 7680748, 8016139, 1715668, 202530 ... more..	-	-	-	-	-	16519C	pending classification, Hmtdb	0	0	0	-	-	-	0	0.623	0	0.377	5453	-	-

## Sheet: Disease_and_Phenotypes
Disease and phenotypes in MSeqDR, ClinVar, ICGC, COSMIC, and more...
ID	POS+MUT	Input	HGVS_g	Chr	Pos	GERP	Reference	Allele	dbSNP	LSDB_ID	LSDB_DBID	LSDB_hgvs_g	MSeqDR_disease	MSeqDR_clinical_significance	HmtDB_NT_variability	HmtDB_Disease	COSMIC	COSMIC_Primary_site	COSMIC_Primary_histology	COSMIC_Histology_subtype_1	COSMIC_Tumour_origin	ICGC	ICGC_Projects_Mutation_Observed
Untreated (0h)	73G	73G	NC_012920.1:m.73A>G	M	73	0	-	G	rs3087742 NCBI Ensembl	4787	chrM_001239	m.73A>G	-	55	0.8194157000	"aging brains, POLG/PEO & cont	-	-	-	-	-	-	-
Untreated (0h)	150T	150T	NC_012920.1:m.150C>T	M	150	0	-	T	rs62581312 NCBI Ensembl	4110	chrM_001245	m.150C>T	-	77	0.4401729000	"elderly fibroblasts/leukocyte	-	-	-	-	-	-	-
Untreated (0h)	263G	263G	NC_012920.1:m.263A>G	M	263	0	-	G	rs386828869 NCBI Ensembl	4360	chrM_000413	m.263A>G	not provided	not provided	0.0869478600	POLG/MNGIE muscle	-	-	-	-	-	-	-
Untreated (0h)	456T	456T	NC_012920.1:m.456C>T	M	456	0	-	T	rs41356551 NCBI Ensembl	4579	chrM_000425	m.456C>T	-	55	0.0977715300	thyroid tumor	-	-	-	-	-	-	-
Untreated (0h)	750G	750G	NC_012920.1:m.750A>G	M	750	1.58	-	G	rs2853518 NCBI Ensembl	4818	chrM_000404	m.750A>G	not provided	not provided	0.0559563000	-	-	-	-	-	-	-	-
Untreated (0h)	1438G	1438G	NC_012920.1:m.1438A>G	M	1438	1.91	-	G	rs2001030 NCBI Ensembl	1318	chrM_000234	m.1438A>G	not provided;not specified	Benign	0.1635551000	-	-	-	-	-	-	-	-
Untreated (0h)	2857C	2857C	NC_012920.1:m.2857T>C	M	2857	-7.28	-	C	rs2854129 NCBI Ensembl	4374	chrM_000386	m.2857T>C	-	55	0.0038192670	-	-	-	-	-	-	-	-
Untreated (0h)	4769G	4769G	NC_012920.1:m.4769A>G	M	4769	-8.8	A	G	rs3021086 NCBI Ensembl	4590	chrM_001074	m.4769A>G	not provided	not provided	-	-	-	-	-	-	-	-	-
Untreated (0h)	5656G	5656G	NC_012920.1:m.5656A>G	M	5656	-8.44	-	G	rs41453547 NCBI Ensembl	-	-	-	-	-	-	-	-	-	-	-	-	-	-
Untreated (0h)	7028T	7028T	NC_012920.1:m.7028C>T	M	7028	-10.3	-	T	rs2015062 NCBI Ensembl	4765	chrM_000880	m.7028C>T	-	55	0.7602081000	-	-	-	-	-	-	-	-
Untreated (0h)	7385G	7385G	NC_012920.1:m.7385A>G	M	7385	2.46	-	-	-	-	-	-	-	-	-	-	-	-	-	-	-	-	-
Untreated (0h)	7768G	7768G	NC_012920.1:m.7768A>G	M	7768	-9.48	-	G	rs41534044 NCBI Ensembl	4841	chrM_000933	m.7768A>G	-	55	-	-	-	-	-	-	-	-	-
Untreated (0h)	8860G	8860G	NC_012920.1:m.8860A>G	M	8860	-7.8	-	G	rs2001031 NCBI Ensembl	4942	chrM_001386	m.8860A>G	-	55	0.0273239700	-	-	-	-	-	-	-	-
Untreated (0h)	9477A	9477A	NC_012920.1:m.9477G>A	M	9477	5.13	-	A	rs2853825 NCBI Ensembl	4995	chrM_000611	m.9477G>A	-	55	0.1682833000	-	-	-	-	-	-	-	-
Untreated (0h)	10927C	10927C	NC_012920.1:m.10927T>C	M	10927	-9.33	-	-	-	-	-	-	-	-	-	-	-	-	-	-	-	-	-
Untreated (0h)	11467G	11467G	NC_012920.1:m.11467A>G	M	11467	-7.59	-	G	rs2853493 NCBI Ensembl	3764	chrM_000606	m.11467A>G	Mitochondrial diseases	Likely pathogenic	-	-	-	-	-	-	-	-	-
Untreated (0h)	11719A	11719A	NC_012920.1:m.11719G>A	M	11719	-9.24	-	A	rs2853495 NCBI Ensembl	3778	chrM_001346	m.11719G>A	-	0	0.8125326000	-	-	-	-	-	-	MU50313177	MELA-AU:1/183
Untreated (0h)	11974G	11974G	NC_012920.1:m.11974A>G	M	11974	-9.24	-	-	-	-	-	-	-	-	0.0033810050	pancreatic cancer cell line	-	-	-	-	-	-	-
Untreated (0h)	12372A	12372A	NC_012920.1:m.12372G>A	M	12372	-9.07	-	A	rs2853499 NCBI Ensembl	3859	chrM_001269	m.12372G>A	Mitochondrial diseases	Likely pathogenic	0.4918691000	prostate tumor	-	-	-	-	-	-	-
Untreated (0h)	12618A	12618A	NC_012920.1:m.12618G>A	M	12618	-9.07	-	-	-	13793	chrM_001729	m.12618G>A	-	0	-	-	COSM1155524	endometrium	carcinoma	endometrioid_carcinoma	primary	-	-
Untreated (0h)	13581C	13581C	NC_012920.1:m.13581T>C	M	13581	-2.62	-	-	-	-	-	-	-	-	-	-	-	-	-	-	-	-	-
Untreated (0h)	13617C	13617C	NC_012920.1:m.13617T>C	M	13617	-8.91	-	C	rs2853503 NCBI Ensembl	3957	chrM_000728	m.13617T>C	-	55	-	-	-	-	-	-	-	-	-
Untreated (0h)	14182C	14182C	NC_012920.1:m.14182T>C	M	14182	-8.09	-	C	rs386829203 NCBI Ensembl	15097	chrM_002072	m.14182T>C	-	0	0.1029148000	-	-	-	-	-	-	MU5523872	BRCA-US:1/955
Untreated (0h)	14249A	14249A	NC_012920.1:m.14249G>A	M	14249	-0.701	-	-	-	15100	chrM_002075	m.14249G>A	-	0	0.0024350410	-	-	-	-	-	-	MU3875986	OV-AU:1/93|PACA-AU:1/391
Untreated (0h)	14553T	14553T	NC_012920.1:m.14553C>T	M	14553	-1.34	-	-	-	-	-	-	-	-	0.0020285630	-	-	-	-	-	-	-	-
Untreated (0h)	14766T	14766T	NC_012920.1:m.14766C>T	M	14766	1.98	-	T	rs3135031 NCBI Ensembl	4076	chrM_000449	m.14766C>T	Familial cancer of breast	Likely pathogenic	0.8182641000	-	-	-	-	-	-	-	-
Untreated (0h)	15326G	15326G	NC_012920.1:m.15326A>G	M	15326	-8.04	-	G	rs2853508 NCBI Ensembl	4136	chrM_001066	m.15326A>G	Familial cancer of breast	Likely pathogenic	0.0383173600	-	-	-	-	-	-	-	-
Untreated (0h)	16270T	16270T	NC_012920.1:m.16270C>T	M	16270	-1.95	-	T	rs2857290 NCBI Ensembl	4245	chrM_000335	m.16270C>T	-	55	0.2068888000	-	-	-	-	-	-	-	-
Untreated (0h)	16304G	16304G	NC_012920.1:m.16304T>G	M	16304	-5.55	-	-	-	-	-	-	-	-	-	-	-	-	-	-	-	-	-
Treated (3h)	73G	73G	NC_012920.1:m.73A>G	M	73	0	-	G	rs3087742 NCBI Ensembl	4787	chrM_001239	m.73A>G	-	55	0.8194157000	"aging brains, POLG/PEO & cont	-	-	-	-	-	-	-
Treated (3h)	150T	150T	NC_012920.1:m.150C>T	M	150	0	-	T	rs62581312 NCBI Ensembl	4110	chrM_001245	m.150C>T	-	77	0.4401729000	"elderly fibroblasts/leukocyte	-	-	-	-	-	-	-
Treated (3h)	263G	263G	NC_012920.1:m.263A>G	M	263	0	-	G	rs386828869 NCBI Ensembl	4360	chrM_000413	m.263A>G	not provided	not provided	0.0869478600	POLG/MNGIE muscle	-	-	-	-	-	-	-
Treated (3h)	750G	750G	NC_012920.1:m.750A>G	M	750	1.58	-	G	rs2853518 NCBI Ensembl	4818	chrM_000404	m.750A>G	not provided	not provided	0.0559563000	-	-	-	-	-	-	-	-
Treated (3h)	951A	951A	NC_012920.1:m.951G>A	M	951	-8.58	-	A	rs200887992 NCBI Ensembl	1289	chrM_000108	m.951G>A	not specified	Likely benign	0.0395212200	-	-	-	-	-	-	-	-
Treated (3h)	4769G	4769G	NC_012920.1:m.4769A>G	M	4769	-8.8	A	G	rs3021086 NCBI Ensembl	4590	chrM_001074	m.4769A>G	not provided	not provided	-	-	-	-	-	-	-	-	-
Treated (3h)	5656G	5656G	NC_012920.1:m.5656A>G	M	5656	-8.44	-	G	rs41453547 NCBI Ensembl	-	-	-	-	-	-	-	-	-	-	-	-	-	-
Treated (3h)	7028T	7028T	NC_012920.1:m.7028C>T	M	7028	-10.3	-	T	rs2015062 NCBI Ensembl	4765	chrM_000880	m.7028C>T	-	55	0.7602081000	-	-	-	-	-	-	-	-
Treated (3h)	7385G	7385G	NC_012920.1:m.7385A>G	M	7385	2.46	-	-	-	-	-	-	-	-	-	-	-	-	-	-	-	-	-
Treated (3h)	7402A	7402A	NC_012920.1:m.7402C>A	M	7402	5.23	-	-	-	-	-	-	-	-	0.0000000089	-	-	-	-	-	-	-	-
Treated (3h)	7768G	7768G	NC_012920.1:m.7768A>G	M	7768	-9.48	-	G	rs41534044 NCBI Ensembl	4841	chrM_000933	m.7768A>G	-	55	-	-	-	-	-	-	-	-	-
Treated (3h)	8860G	8860G	NC_012920.1:m.8860A>G	M	8860	-7.8	-	G	rs2001031 NCBI Ensembl	4942	chrM_001386	m.8860A>G	-	55	0.0273239700	-	-	-	-	-	-	-	-
Treated (3h)	9477A	9477A	NC_012920.1:m.9477G>A	M	9477	5.13	-	A	rs2853825 NCBI Ensembl	4995	chrM_000611	m.9477G>A	-	55	0.1682833000	-	-	-	-	-	-	-	-
Treated (3h)	10927C	10927C	NC_012920.1:m.10927T>C	M	10927	-9.33	-	-	-	-	-	-	-	-	-	-	-	-	-	-	-	-	-
Treated (3h)	11467G	11467G	NC_012920.1:m.11467A>G	M	11467	-7.59	-	G	rs2853493 NCBI Ensembl	3764	chrM_000606	m.11467A>G	Mitochondrial diseases	Likely pathogenic	-	-	-	-	-	-	-	-	-
Treated (3h)	11719A	11719A	NC_012920.1:m.11719G>A	M	11719	-9.24	-	A	rs2853495 NCBI Ensembl	3778	chrM_001346	m.11719G>A	-	0	0.8125326000	-	-	-	-	-	-	MU50313177	MELA-AU:1/183
Treated (3h)	12372A	12372A	NC_012920.1:m.12372G>A	M	12372	-9.07	-	A	rs2853499 NCBI Ensembl	3859	chrM_001269	m.12372G>A	Mitochondrial diseases	Likely pathogenic	0.4918691000	prostate tumor	-	-	-	-	-	-	-
Treated (3h)	12618A	12618A	NC_012920.1:m.12618G>A	M	12618	-9.07	-	-	-	13793	chrM_001729	m.12618G>A	-	0	-	-	COSM1155524	endometrium	carcinoma	endometrioid_carcinoma	primary	-	-
Treated (3h)	13095C	13095C	NC_012920.1:m.13095T>C	M	13095	-9.1	-	C	rs28477492 NCBI Ensembl	3919	chrM_000845	m.13095T>C	-	55	0.0062054100	-	-	-	-	-	-	-	-
Treated (3h)	13617C	13617C	NC_012920.1:m.13617T>C	M	13617	-8.91	-	C	rs2853503 NCBI Ensembl	3957	chrM_000728	m.13617T>C	-	55	-	-	-	-	-	-	-	-	-
Treated (3h)	14182C	14182C	NC_012920.1:m.14182T>C	M	14182	-8.09	-	C	rs386829203 NCBI Ensembl	15097	chrM_002072	m.14182T>C	-	0	0.1029148000	-	-	-	-	-	-	MU5523872	BRCA-US:1/955
Treated (3h)	14766T	14766T	NC_012920.1:m.14766C>T	M	14766	1.98	-	T	rs3135031 NCBI Ensembl	4076	chrM_000449	m.14766C>T	Familial cancer of breast	Likely pathogenic	0.8182641000	-	-	-	-	-	-	-	-
Treated (3h)	15326G	15326G	NC_012920.1:m.15326A>G	M	15326	-8.04	-	G	rs2853508 NCBI Ensembl	4136	chrM_001066	m.15326A>G	Familial cancer of breast	Likely pathogenic	0.0383173600	-	-	-	-	-	-	-	-
Treated (3h)	16270T	16270T	NC_012920.1:m.16270C>T	M	16270	-1.95	-	T	rs2857290 NCBI Ensembl	4245	chrM_000335	m.16270C>T	-	55	0.2068888000	-	-	-	-	-	-	-	-
Treated (3h)	16354T	16354T	NC_012920.1:m.16354C>T	M	16354	-6.91	-	-	-	-	-	-	-	-	-	-	-	-	-	-	-	-	-
Treated (6h)	73G	73G	NC_012920.1:m.73A>G	M	73	0	-	G	rs3087742 NCBI Ensembl	4787	chrM_001239	m.73A>G	-	55	0.8194157000	"aging brains, POLG/PEO & cont	-	-	-	-	-	-	-
Treated (6h)	150T	150T	NC_012920.1:m.150C>T	M	150	0	-	T	rs62581312 NCBI Ensembl	4110	chrM_001245	m.150C>T	-	77	0.4401729000	"elderly fibroblasts/leukocyte	-	-	-	-	-	-	-
Treated (6h)	263G	263G	NC_012920.1:m.263A>G	M	263	0	-	G	rs386828869 NCBI Ensembl	4360	chrM_000413	m.263A>G	not provided	not provided	0.0869478600	POLG/MNGIE muscle	-	-	-	-	-	-	-
Treated (6h)	497T	497T	NC_012920.1:m.497C>T	M	497	0	-	T	rs28660704 NCBI Ensembl	4606	chrM_000429	m.497C>T	-	55	0.1087370000	thyroid tumor	-	-	-	-	-	-	-
Treated (6h)	1438G	1438G	NC_012920.1:m.1438A>G	M	1438	1.91	-	G	rs2001030 NCBI Ensembl	1318	chrM_000234	m.1438A>G	not provided;not specified	Benign	0.1635551000	-	-	-	-	-	-	-	-
Treated (6h)	3197C	3197C	NC_012920.1:m.3197T>C	M	3197	-8.62	-	C	rs2854131 NCBI Ensembl	4398	chrM_000502	m.3197T>C	-	55	0.1713714000	-	-	-	-	-	-	-	-
Treated (6h)	3480G	3480G	NC_012920.1:m.3480A>G	M	3480	3.48	-	G	rs28358584 NCBI Ensembl	4466	chrM_001301	m.3480A>G	-	55	-	-	-	-	-	-	-	-	-
Treated (6h)	4769G	4769G	NC_012920.1:m.4769A>G	M	4769	-8.8	A	G	rs3021086 NCBI Ensembl	4590	chrM_001074	m.4769A>G	not provided	not provided	-	-	-	-	-	-	-	-	-
Treated (6h)	5656G	5656G	NC_012920.1:m.5656A>G	M	5656	-8.44	-	G	rs41453547 NCBI Ensembl	-	-	-	-	-	-	-	-	-	-	-	-	-	-
Treated (6h)	7028T	7028T	NC_012920.1:m.7028C>T	M	7028	-10.3	-	T	rs2015062 NCBI Ensembl	4765	chrM_000880	m.7028C>T	-	55	0.7602081000	-	-	-	-	-	-	-	-
Treated (6h)	7385G	7385G	NC_012920.1:m.7385A>G	M	7385	2.46	-	-	-	-	-	-	-	-	-	-	-	-	-	-	-	-	-
Treated (6h)	7768G	7768G	NC_012920.1:m.7768A>G	M	7768	-9.48	-	G	rs41534044 NCBI Ensembl	4841	chrM_000933	m.7768A>G	-	55	-	-	-	-	-	-	-	-	-
Treated (6h)	8860G	8860G	NC_012920.1:m.8860A>G	M	8860	-7.8	-	G	rs2001031 NCBI Ensembl	4942	chrM_001386	m.8860A>G	-	55	0.0273239700	-	-	-	-	-	-	-	-
Treated (6h)	9055A	9055A	NC_012920.1:m.9055G>A	M	9055	3.26	-	A	rs386829060 NCBI Ensembl	4960	chrM_001225	m.9055G>A	-	77	0.1940028000	-	-	-	-	-	-	MU29101533	CESC-US:2/194
Treated (6h)	9477A	9477A	NC_012920.1:m.9477G>A	M	9477	5.13	-	A	rs2853825 NCBI Ensembl	4995	chrM_000611	m.9477G>A	-	55	0.1682833000	-	-	-	-	-	-	-	-
Treated (6h)	9698C	9698C	NC_012920.1:m.9698T>C	M	9698	-10.3	-	C	rs9743 NCBI Ensembl	5028	chrM_000666	m.9698T>C	-	55	0.1863858000	-	-	-	-	-	-	-	-
Treated (6h)	10550G	10550G	NC_012920.1:m.10550A>G	M	10550	3.7	-	G	rs28358280 NCBI Ensembl	3709	chrM_000254	m.10550A>G	-	55	-	-	-	-	-	-	-	-	-
Treated (6h)	10927C	10927C	NC_012920.1:m.10927T>C	M	10927	-9.33	-	-	-	-	-	-	-	-	-	-	-	-	-	-	-	-	-
Treated (6h)	11299C	11299C	NC_012920.1:m.11299T>C	M	11299	-7.77	-	C	rs28358285 NCBI Ensembl	3757	chrM_000599	m.11299T>C	-	55	0.1873577000	-	-	-	-	-	-	-	-
Treated (6h)	11467G	11467G	NC_012920.1:m.11467A>G	M	11467	-7.59	-	G	rs2853493 NCBI Ensembl	3764	chrM_000606	m.11467A>G	Mitochondrial diseases	Likely pathogenic	-	-	-	-	-	-	-	-	-
Treated (6h)	11470G	11470G	NC_012920.1:m.11470A>G	M	11470	1.84	-	-	-	-	-	-	-	-	-	-	-	-	-	-	-	-	-
Treated (6h)	11719A	11719A	NC_012920.1:m.11719G>A	M	11719	-9.24	-	A	rs2853495 NCBI Ensembl	3778	chrM_001346	m.11719G>A	-	0	0.8125326000	-	-	-	-	-	-	MU50313177	MELA-AU:1/183
Treated (6h)	11914A	11914A	NC_012920.1:m.11914G>A	M	11914	-5.24	-	A	rs2853496 NCBI Ensembl	3795	chrM_000768	m.11914G>A	-	55	0.3257229000	-	COSM1155517	endometrium	carcinoma	endometrioid_carcinoma	primary	-	-
Treated (6h)	12196T	12196T	NC_012920.1:m.12196C>T	M	12196	-4.7	-	-	-	-	-	-	-	-	0.0003428590	-	-	-	-	-	-	-	-
Treated (6h)	12308G	12308G	NC_012920.1:m.12308A>G	M	12308	4.71	-	G	rs2853498 NCBI Ensembl	3846	chrM_000926	m.12308A>G	-	77	0.4624719000	-	-	-	-	-	-	-	-
Treated (6h)	12372A	12372A	NC_012920.1:m.12372G>A	M	12372	-9.07	-	A	rs2853499 NCBI Ensembl	3859	chrM_001269	m.12372G>A	Mitochondrial diseases	Likely pathogenic	0.4918691000	prostate tumor	-	-	-	-	-	-	-
Treated (6h)	12618A	12618A	NC_012920.1:m.12618G>A	M	12618	-9.07	-	-	-	13793	chrM_001729	m.12618G>A	-	0	-	-	COSM1155524	endometrium	carcinoma	endometrioid_carcinoma	primary	-	-
Treated (6h)	13617C	13617C	NC_012920.1:m.13617T>C	M	13617	-8.91	-	C	rs2853503 NCBI Ensembl	3957	chrM_000728	m.13617T>C	-	55	-	-	-	-	-	-	-	-	-
Treated (6h)	14167T	14167T	NC_012920.1:m.14167C>T	M	14167	-7.23	-	T	rs28357670 NCBI Ensembl	4012	chrM_000546	m.14167C>T	-	55	-	-	-	-	-	-	-	-	-
Treated (6h)	14182C	14182C	NC_012920.1:m.14182T>C	M	14182	-8.09	-	C	rs386829203 NCBI Ensembl	15097	chrM_002072	m.14182T>C	-	0	0.1029148000	-	-	-	-	-	-	MU5523872	BRCA-US:1/955
Treated (6h)	14766T	14766T	NC_012920.1:m.14766C>T	M	14766	1.98	-	T	rs3135031 NCBI Ensembl	4076	chrM_000449	m.14766C>T	Familial cancer of breast	Likely pathogenic	0.8182641000	-	-	-	-	-	-	-	-
Treated (6h)	15326G	15326G	NC_012920.1:m.15326A>G	M	15326	-8.04	-	G	rs2853508 NCBI Ensembl	4136	chrM_001066	m.15326A>G	Familial cancer of breast	Likely pathogenic	0.0383173600	-	-	-	-	-	-	-	-
Treated (6h)	16224C	16224C	NC_012920.1:m.16224T>C	M	16224	0	-	C	rs386829281 NCBI Ensembl	-	-	-	-	-	0.1980873000	-	-	-	-	-	-	-	-
Treated (6h)	16270T	16270T	NC_012920.1:m.16270C>T	M	16270	-1.95	-	T	rs2857290 NCBI Ensembl	4245	chrM_000335	m.16270C>T	-	55	0.2068888000	-	-	-	-	-	-	-	-
Treated (6h)	16311C	16311C	NC_012920.1:m.16311T>C	M	16311	-6.7	-	C	rs34799580 NCBI Ensembl	4258	chrM_000347	m.16311T>C	-	55	0.6492689000	prostate tumor	-	-	-	-	-	-	-
Treated (6h)	16519C	16519C	NC_012920.1:m.16519T>C	M	16519	0.0676	-	C	rs3937033 NCBI Ensembl	4280	chrM_000584	m.16519T>C	-	0	10000000000	"glioblastoma, gastric, lung,	-	-	-	-	-	MU775769	RECA-EU:1/95

## Sheet: Ensembl_VEP_Annotations
ID	POS	Input	HGVS_g	hgvsc	hgvsp	codons	impact	strand	biotype	cds_end	gene_id	hgnc_id	cdna_end	canonical	cds_start	cdna_start	amino_acids	gene_symbol	protein_end	protein_start	transcript_id	variant_allele	consequence_terms	gene_symbol_source	refseq_transcript_ids
Untreated (0h)	73	73G	NC_012920.1:m.73A>G				MODIFIER	1	protein_coding		ENSG00000198888	HGNC:7455		1				MT-ND1			ENST00000361390	G	upstream_gene_variant	HGNC	4535
Untreated (0h)	150	150T	NC_012920.1:m.150C>T				MODIFIER	1	protein_coding		ENSG00000198888	HGNC:7455		1				MT-ND1			ENST00000361390	T	upstream_gene_variant	HGNC	4535
Untreated (0h)	263	263G	NC_012920.1:m.263A>G				MODIFIER	1	protein_coding		ENSG00000198888	HGNC:7455		1				MT-ND1			ENST00000361390	G	-	HGNC
Untreated (0h)	456	456T	NC_012920.1:m.456C>T				MODIFIER	1	protein_coding		ENSG00000198888	HGNC:7455		1				MT-ND1			ENST00000361390	T	upstream_gene_variant	HGNC	4535
Untreated (0h)	750	750G	NC_012920.1:m.750A>G	ENST00000389680.2:n.103A>G			MODIFIER	1	Mt_rRNA		ENSG00000211459	HGNC:7470	103	1		103		MT-RNR1			ENST00000389680	G	-	HGNC
Untreated (0h)	1438	1438G	NC_012920.1:m.1438A>G	ENST00000389680.2:n.791A>G			MODIFIER	1	Mt_rRNA		ENSG00000211459	HGNC:7470	791	1		791		MT-RNR1			ENST00000389680	G	non_coding_transcript_exon_variant	HGNC	4549
Untreated (0h)	2857	2857C	NC_012920.1:m.2857T>C	ENST00000387347.2:n.1187T>C			MODIFIER	1	Mt_rRNA		ENSG00000210082	HGNC:7471	1187	1		1187		MT-RNR2			ENST00000387347	C	non_coding_transcript_exon_variant	HGNC	4550
Untreated (0h)	4769	4769G	NC_012920.1:m.4769A>G	ENST00000361453.3:c.300A>G	ENSP00000355046.4:p.Met100=	atA/atG	LOW	1	protein_coding	300	ENSG00000198763	HGNC:7456	300	1	300	300	M	MT-ND2	100	100	ENST00000361453	G	synonymous_variant	HGNC	4536
Untreated (0h)	5656	5656G	NC_012920.1:m.5656A>G				MODIFIER	1	protein_coding		ENSG00000198840	HGNC:7458		1				MT-ND3			ENST00000361227	G	upstream_gene_variant	HGNC	4537
Untreated (0h)	7028	7028T	NC_012920.1:m.7028C>T	ENST00000361624.2:c.1125C>T	ENSP00000354499.2:p.Ala375=	gcC/gcT	LOW	1	protein_coding	1125	ENSG00000198804	HGNC:7419	1125	1	1125	1125	A	MT-CO1	375	375	ENST00000361624	T	synonymous_variant	HGNC	4512
Untreated (0h)	7385	7385G	NC_012920.1:m.7385A>G	ENST00000361624.2:c.1482A>G	ENSP00000354499.2:p.Trp494=	tgA/tgG	LOW	1	protein_coding	1482	ENSG00000198804	HGNC:7419	1482	1	1482	1482	W	MT-CO1	494	494	ENST00000361624	G	synonymous_variant	HGNC	4512
Untreated (0h)	7768	7768G	NC_012920.1:m.7768A>G	ENST00000361739.1:c.183A>G	ENSP00000354876.1:p.Met61=	atA/atG	LOW	1	protein_coding	183	ENSG00000198712	HGNC:7421	183	1	183	183	M	MT-CO2	61	61	ENST00000361739	G	synonymous_variant	HGNC	4513
Untreated (0h)	8860	8860G	NC_012920.1:m.8860A>G	ENST00000361899.2:c.334A>G	ENSP00000354632.2:p.Thr112Ala	Aca/Gca	MODERATE	1	protein_coding	334	ENSG00000198899	HGNC:7414	334	1	334	334	T/A	MT-ATP6	112	112	ENST00000361899	G	missense_variant	HGNC	4508
Untreated (0h)	9477	9477A	NC_012920.1:m.9477G>A	ENST00000362079.2:c.271G>A	ENSP00000354982.2:p.Val91Ile	Gtt/Att	MODERATE	1	protein_coding	271	ENSG00000198938	HGNC:7422	271	1	271	271	V/I	MT-CO3	91	91	ENST00000362079	A	missense_variant	HGNC	4514
Untreated (0h)	10927	10927C	NC_012920.1:m.10927T>C	ENST00000361381.2:c.168T>C	ENSP00000354961.2:p.Phe56=	ttT/ttC	LOW	1	protein_coding	168	ENSG00000198886	HGNC:7459	168	1	168	168	F	MT-ND4	56	56	ENST00000361381	C	synonymous_variant	HGNC	4538
Untreated (0h)	11467	11467G	NC_012920.1:m.11467A>G	ENST00000361381.2:c.708A>G	ENSP00000354961.2:p.Leu236=	ttA/ttG	LOW	1	protein_coding	708	ENSG00000198886	HGNC:7459	708	1	708	708	L	MT-ND4	236	236	ENST00000361381	G	synonymous_variant	HGNC	4538
Untreated (0h)	11719	11719A	NC_012920.1:m.11719G>A	ENST00000361381.2:c.960G>A	ENSP00000354961.2:p.Gly320=	ggG/ggA	LOW	1	protein_coding	960	ENSG00000198886	HGNC:7459	960	1	960	960	G	MT-ND4	320	320	ENST00000361381	A	synonymous_variant	HGNC	4538
Untreated (0h)	11974	11974G	NC_012920.1:m.11974A>G	ENST00000361381.2:c.1215A>G	ENSP00000354961.2:p.Leu405=	ctA/ctG	LOW	1	protein_coding	1215	ENSG00000198886	HGNC:7459	1215	1	1215	1215	L	MT-ND4	405	405	ENST00000361381	G	synonymous_variant	HGNC	4538
Untreated (0h)	12372	12372A	NC_012920.1:m.12372G>A	ENST00000361567.2:c.36G>A	ENSP00000354813.2:p.Leu12=	ctG/ctA	LOW	1	protein_coding	36	ENSG00000198786	HGNC:7461	36	1	36	36	L	MT-ND5	12	12	ENST00000361567	A	synonymous_variant	HGNC	4540
Untreated (0h)	12618	12618A	NC_012920.1:m.12618G>A	ENST00000361567.2:c.282G>A	ENSP00000354813.2:p.Leu94=	ttG/ttA	LOW	1	protein_coding	282	ENSG00000198786	HGNC:7461	282	1	282	282	L	MT-ND5	94	94	ENST00000361567	A	synonymous_variant	HGNC	4540
Untreated (0h)	13581	13581C	NC_012920.1:m.13581T>C	ENST00000361567.2:c.1245T>C	ENSP00000354813.2:p.Ala415=	gcT/gcC	LOW	1	protein_coding	1245	ENSG00000198786	HGNC:7461	1245	1	1245	1245	A	MT-ND5	415	415	ENST00000361567	C	synonymous_variant	HGNC	4540
Untreated (0h)	13617	13617C	NC_012920.1:m.13617T>C	ENST00000361567.2:c.1281T>C	ENSP00000354813.2:p.Ile427=	atT/atC	LOW	1	protein_coding	1281	ENSG00000198786	HGNC:7461	1281	1	1281	1281	I	MT-ND5	427	427	ENST00000361567	C	synonymous_variant	HGNC	4540
Untreated (0h)	14182	14182C	NC_012920.1:m.14182T>C	ENST00000361681.2:c.492A>G	ENSP00000354665.2:p.Val164=	gtA/gtG	LOW	-1	protein_coding	492	ENSG00000198695	HGNC:7462	492	1	492	492	V	MT-ND6	164	164	ENST00000361681	C	synonymous_variant	HGNC	4541
Untreated (0h)	14249	14249A	NC_012920.1:m.14249G>A	ENST00000361681.2:c.425C>T	ENSP00000354665.2:p.Ala142Val	gCg/gTg	MODERATE	-1	protein_coding	425	ENSG00000198695	HGNC:7462	425	1	425	425	A/V	MT-ND6	142	142	ENST00000361681	A	missense_variant	HGNC	4541
Untreated (0h)	14553	14553T	NC_012920.1:m.14553C>T	ENST00000361681.2:c.121G>A	ENSP00000354665.2:p.Val41Ile	Gtt/Att	MODERATE	-1	protein_coding	121	ENSG00000198695	HGNC:7462	121	1	121	121	V/I	MT-ND6	41	41	ENST00000361681	T	missense_variant	HGNC	4541
Untreated (0h)	14766	14766T	NC_012920.1:m.14766C>T	ENST00000361789.2:c.20C>T	ENSP00000354554.2:p.Thr7Ile	aCt/aTt	MODERATE	1	protein_coding	20	ENSG00000198727	HGNC:7427	20	1	20	20	T/I	MT-CYB	7	7	ENST00000361789	T	missense_variant	HGNC	4519
Untreated (0h)	15326	15326G	NC_012920.1:m.15326A>G	ENST00000361789.2:c.580A>G	ENSP00000354554.2:p.Thr194Ala	Aca/Gca	MODERATE	1	protein_coding	580	ENSG00000198727	HGNC:7427	580	1	580	580	T/A	MT-CYB	194	194	ENST00000361789	G	missense_variant	HGNC	4519
Untreated (0h)	16270	16270T	NC_012920.1:m.16270C>T				MODIFIER	-1	protein_coding		ENSG00000198695	HGNC:7462		1				MT-ND6			ENST00000361681	T	upstream_gene_variant	HGNC	4541
Untreated (0h)	16304	16304G	NC_012920.1:m.16304T>G				MODIFIER	-1	protein_coding		ENSG00000198695	HGNC:7462		1				MT-ND6			ENST00000361681	G	upstream_gene_variant	HGNC	4541
Treated (3h)	73	73G	NC_012920.1:m.73A>G				MODIFIER	1	protein_coding		ENSG00000198888	HGNC:7455		1				MT-ND1			ENST00000361390	G	upstream_gene_variant	HGNC	4535
Treated (3h)	150	150T	NC_012920.1:m.150C>T				MODIFIER	1	protein_coding		ENSG00000198888	HGNC:7455		1				MT-ND1			ENST00000361390	T	upstream_gene_variant	HGNC	4535
Treated (3h)	263	263G	NC_012920.1:m.263A>G				MODIFIER	1	protein_coding		ENSG00000198888	HGNC:7455		1				MT-ND1			ENST00000361390	G	-	HGNC
Treated (3h)	750	750G	NC_012920.1:m.750A>G	ENST00000389680.2:n.103A>G			MODIFIER	1	Mt_rRNA		ENSG00000211459	HGNC:7470	103	1		103		MT-RNR1			ENST00000389680	G	-	HGNC
Treated (3h)	951	951A	NC_012920.1:m.951G>A	ENST00000389680.2:n.304G>A			MODIFIER	1	Mt_rRNA		ENSG00000211459	HGNC:7470	304	1		304		MT-RNR1			ENST00000389680	A	non_coding_transcript_exon_variant	HGNC	4549
Treated (3h)	4769	4769G	NC_012920.1:m.4769A>G	ENST00000361453.3:c.300A>G	ENSP00000355046.4:p.Met100=	atA/atG	LOW	1	protein_coding	300	ENSG00000198763	HGNC:7456	300	1	300	300	M	MT-ND2	100	100	ENST00000361453	G	synonymous_variant	HGNC	4536
Treated (3h)	5656	5656G	NC_012920.1:m.5656A>G				MODIFIER	1	protein_coding		ENSG00000198840	HGNC:7458		1				MT-ND3			ENST00000361227	G	upstream_gene_variant	HGNC	4537
Treated (3h)	7028	7028T	NC_012920.1:m.7028C>T	ENST00000361624.2:c.1125C>T	ENSP00000354499.2:p.Ala375=	gcC/gcT	LOW	1	protein_coding	1125	ENSG00000198804	HGNC:7419	1125	1	1125	1125	A	MT-CO1	375	375	ENST00000361624	T	synonymous_variant	HGNC	4512
Treated (3h)	7385	7385G	NC_012920.1:m.7385A>G	ENST00000361624.2:c.1482A>G	ENSP00000354499.2:p.Trp494=	tgA/tgG	LOW	1	protein_coding	1482	ENSG00000198804	HGNC:7419	1482	1	1482	1482	W	MT-CO1	494	494	ENST00000361624	G	synonymous_variant	HGNC	4512
Treated (3h)	7402	7402A	NC_012920.1:m.7402C>A	ENST00000361624.2:c.1499C>A	ENSP00000354499.2:p.Pro500Gln	cCa/cAa	MODERATE	1	protein_coding	1499	ENSG00000198804	HGNC:7419	1499	1	1499	1499	P/Q	MT-CO1	500	500	ENST00000361624	A	missense_variant	HGNC	4512
Treated (3h)	7768	7768G	NC_012920.1:m.7768A>G	ENST00000361739.1:c.183A>G	ENSP00000354876.1:p.Met61=	atA/atG	LOW	1	protein_coding	183	ENSG00000198712	HGNC:7421	183	1	183	183	M	MT-CO2	61	61	ENST00000361739	G	synonymous_variant	HGNC	4513
Treated (3h)	8860	8860G	NC_012920.1:m.8860A>G	ENST00000361899.2:c.334A>G	ENSP00000354632.2:p.Thr112Ala	Aca/Gca	MODERATE	1	protein_coding	334	ENSG00000198899	HGNC:7414	334	1	334	334	T/A	MT-ATP6	112	112	ENST00000361899	G	missense_variant	HGNC	4508
Treated (3h)	9477	9477A	NC_012920.1:m.9477G>A	ENST00000362079.2:c.271G>A	ENSP00000354982.2:p.Val91Ile	Gtt/Att	MODERATE	1	protein_coding	271	ENSG00000198938	HGNC:7422	271	1	271	271	V/I	MT-CO3	91	91	ENST00000362079	A	missense_variant	HGNC	4514
Treated (3h)	10927	10927C	NC_012920.1:m.10927T>C	ENST00000361381.2:c.168T>C	ENSP00000354961.2:p.Phe56=	ttT/ttC	LOW	1	protein_coding	168	ENSG00000198886	HGNC:7459	168	1	168	168	F	MT-ND4	56	56	ENST00000361381	C	synonymous_variant	HGNC	4538
Treated (3h)	11467	11467G	NC_012920.1:m.11467A>G	ENST00000361381.2:c.708A>G	ENSP00000354961.2:p.Leu236=	ttA/ttG	LOW	1	protein_coding	708	ENSG00000198886	HGNC:7459	708	1	708	708	L	MT-ND4	236	236	ENST00000361381	G	synonymous_variant	HGNC	4538
Treated (3h)	11719	11719A	NC_012920.1:m.11719G>A	ENST00000361381.2:c.960G>A	ENSP00000354961.2:p.Gly320=	ggG/ggA	LOW	1	protein_coding	960	ENSG00000198886	HGNC:7459	960	1	960	960	G	MT-ND4	320	320	ENST00000361381	A	synonymous_variant	HGNC	4538
Treated (3h)	12372	12372A	NC_012920.1:m.12372G>A	ENST00000361567.2:c.36G>A	ENSP00000354813.2:p.Leu12=	ctG/ctA	LOW	1	protein_coding	36	ENSG00000198786	HGNC:7461	36	1	36	36	L	MT-ND5	12	12	ENST00000361567	A	synonymous_variant	HGNC	4540
Treated (3h)	12618	12618A	NC_012920.1:m.12618G>A	ENST00000361567.2:c.282G>A	ENSP00000354813.2:p.Leu94=	ttG/ttA	LOW	1	protein_coding	282	ENSG00000198786	HGNC:7461	282	1	282	282	L	MT-ND5	94	94	ENST00000361567	A	synonymous_variant	HGNC	4540
Treated (3h)	13095	13095C	NC_012920.1:m.13095T>C	ENST00000361567.2:c.759T>C	ENSP00000354813.2:p.Val253=	gtT/gtC	LOW	1	protein_coding	759	ENSG00000198786	HGNC:7461	759	1	759	759	V	MT-ND5	253	253	ENST00000361567	C	synonymous_variant	HGNC	4540
Treated (3h)	13617	13617C	NC_012920.1:m.13617T>C	ENST00000361567.2:c.1281T>C	ENSP00000354813.2:p.Ile427=	atT/atC	LOW	1	protein_coding	1281	ENSG00000198786	HGNC:7461	1281	1	1281	1281	I	MT-ND5	427	427	ENST00000361567	C	synonymous_variant	HGNC	4540
Treated (3h)	14182	14182C	NC_012920.1:m.14182T>C	ENST00000361681.2:c.492A>G	ENSP00000354665.2:p.Val164=	gtA/gtG	LOW	-1	protein_coding	492	ENSG00000198695	HGNC:7462	492	1	492	492	V	MT-ND6	164	164	ENST00000361681	C	synonymous_variant	HGNC	4541
Treated (3h)	14766	14766T	NC_012920.1:m.14766C>T	ENST00000361789.2:c.20C>T	ENSP00000354554.2:p.Thr7Ile	aCt/aTt	MODERATE	1	protein_coding	20	ENSG00000198727	HGNC:7427	20	1	20	20	T/I	MT-CYB	7	7	ENST00000361789	T	missense_variant	HGNC	4519
Treated (3h)	15326	15326G	NC_012920.1:m.15326A>G	ENST00000361789.2:c.580A>G	ENSP00000354554.2:p.Thr194Ala	Aca/Gca	MODERATE	1	protein_coding	580	ENSG00000198727	HGNC:7427	580	1	580	580	T/A	MT-CYB	194	194	ENST00000361789	G	missense_variant	HGNC	4519
Treated (3h)	16270	16270T	NC_012920.1:m.16270C>T				MODIFIER	-1	protein_coding		ENSG00000198695	HGNC:7462		1				MT-ND6			ENST00000361681	T	upstream_gene_variant	HGNC	4541
Treated (3h)	16354	16354T	NC_012920.1:m.16354C>T				MODIFIER	-1	protein_coding		ENSG00000198695	HGNC:7462		1				MT-ND6			ENST00000361681	T	upstream_gene_variant	HGNC	4541
Treated (6h)	73	73G	NC_012920.1:m.73A>G				MODIFIER	1	protein_coding		ENSG00000198888	HGNC:7455		1				MT-ND1			ENST00000361390	G	upstream_gene_variant	HGNC	4535
Treated (6h)	150	150T	NC_012920.1:m.150C>T				MODIFIER	1	protein_coding		ENSG00000198888	HGNC:7455		1				MT-ND1			ENST00000361390	T	upstream_gene_variant	HGNC	4535
Treated (6h)	263	263G	NC_012920.1:m.263A>G				MODIFIER	1	protein_coding		ENSG00000198888	HGNC:7455		1				MT-ND1			ENST00000361390	G	-	HGNC
Treated (6h)	497	497T	NC_012920.1:m.497C>T				MODIFIER	1	protein_coding		ENSG00000198888	HGNC:7455		1				MT-ND1			ENST00000361390	T	upstream_gene_variant	HGNC	4535
Treated (6h)	1438	1438G	NC_012920.1:m.1438A>G	ENST00000389680.2:n.791A>G			MODIFIER	1	Mt_rRNA		ENSG00000211459	HGNC:7470	791	1		791		MT-RNR1			ENST00000389680	G	non_coding_transcript_exon_variant	HGNC	4549
Treated (6h)	3197	3197C	NC_012920.1:m.3197T>C	ENST00000387347.2:n.1527T>C			MODIFIER	1	Mt_rRNA		ENSG00000210082	HGNC:7471	1527	1		1527		MT-RNR2			ENST00000387347	C	non_coding_transcript_exon_variant	HGNC	4550
Treated (6h)	3480	3480G	NC_012920.1:m.3480A>G	ENST00000361390.2:c.174A>G	ENSP00000354687.2:p.Lys58=	aaA/aaG	LOW	1	protein_coding	174	ENSG00000198888	HGNC:7455	174	1	174	174	K	MT-ND1	58	58	ENST00000361390	G	synonymous_variant	HGNC	4535
Treated (6h)	4769	4769G	NC_012920.1:m.4769A>G	ENST00000361453.3:c.300A>G	ENSP00000355046.4:p.Met100=	atA/atG	LOW	1	protein_coding	300	ENSG00000198763	HGNC:7456	300	1	300	300	M	MT-ND2	100	100	ENST00000361453	G	synonymous_variant	HGNC	4536
Treated (6h)	5656	5656G	NC_012920.1:m.5656A>G				MODIFIER	1	protein_coding		ENSG00000198840	HGNC:7458		1				MT-ND3			ENST00000361227	G	upstream_gene_variant	HGNC	4537
Treated (6h)	7028	7028T	NC_012920.1:m.7028C>T	ENST00000361624.2:c.1125C>T	ENSP00000354499.2:p.Ala375=	gcC/gcT	LOW	1	protein_coding	1125	ENSG00000198804	HGNC:7419	1125	1	1125	1125	A	MT-CO1	375	375	ENST00000361624	T	synonymous_variant	HGNC	4512
Treated (6h)	7385	7385G	NC_012920.1:m.7385A>G	ENST00000361624.2:c.1482A>G	ENSP00000354499.2:p.Trp494=	tgA/tgG	LOW	1	protein_coding	1482	ENSG00000198804	HGNC:7419	1482	1	1482	1482	W	MT-CO1	494	494	ENST00000361624	G	synonymous_variant	HGNC	4512
Treated (6h)	7768	7768G	NC_012920.1:m.7768A>G	ENST00000361739.1:c.183A>G	ENSP00000354876.1:p.Met61=	atA/atG	LOW	1	protein_coding	183	ENSG00000198712	HGNC:7421	183	1	183	183	M	MT-CO2	61	61	ENST00000361739	G	synonymous_variant	HGNC	4513
Treated (6h)	8860	8860G	NC_012920.1:m.8860A>G	ENST00000361899.2:c.334A>G	ENSP00000354632.2:p.Thr112Ala	Aca/Gca	MODERATE	1	protein_coding	334	ENSG00000198899	HGNC:7414	334	1	334	334	T/A	MT-ATP6	112	112	ENST00000361899	G	missense_variant	HGNC	4508
Treated (6h)	9055	9055A	NC_012920.1:m.9055G>A	ENST00000361899.2:c.529G>A	ENSP00000354632.2:p.Ala177Thr	Gcc/Acc	MODERATE	1	protein_coding	529	ENSG00000198899	HGNC:7414	529	1	529	529	A/T	MT-ATP6	177	177	ENST00000361899	A	missense_variant	HGNC	4508
Treated (6h)	9477	9477A	NC_012920.1:m.9477G>A	ENST00000362079.2:c.271G>A	ENSP00000354982.2:p.Val91Ile	Gtt/Att	MODERATE	1	protein_coding	271	ENSG00000198938	HGNC:7422	271	1	271	271	V/I	MT-CO3	91	91	ENST00000362079	A	missense_variant	HGNC	4514
Treated (6h)	9698	9698C	NC_012920.1:m.9698T>C	ENST00000362079.2:c.492T>C	ENSP00000354982.2:p.Leu164=	ctT/ctC	LOW	1	protein_coding	492	ENSG00000198938	HGNC:7422	492	1	492	492	L	MT-CO3	164	164	ENST00000362079	C	synonymous_variant	HGNC	4514
Treated (6h)	10550	10550G	NC_012920.1:m.10550A>G	ENST00000361335.1:c.81A>G	ENSP00000354728.1:p.Met27=	atA/atG	LOW	1	protein_coding	81	ENSG00000212907	HGNC:7460	81	1	81	81	M	MT-ND4L	27	27	ENST00000361335	G	synonymous_variant	HGNC	4539
Treated (6h)	10927	10927C	NC_012920.1:m.10927T>C	ENST00000361381.2:c.168T>C	ENSP00000354961.2:p.Phe56=	ttT/ttC	LOW	1	protein_coding	168	ENSG00000198886	HGNC:7459	168	1	168	168	F	MT-ND4	56	56	ENST00000361381	C	synonymous_variant	HGNC	4538
Treated (6h)	11299	11299C	NC_012920.1:m.11299T>C	ENST00000361381.2:c.540T>C	ENSP00000354961.2:p.Thr180=	acT/acC	LOW	1	protein_coding	540	ENSG00000198886	HGNC:7459	540	1	540	540	T	MT-ND4	180	180	ENST00000361381	C	synonymous_variant	HGNC	4538
Treated (6h)	11467	11467G	NC_012920.1:m.11467A>G	ENST00000361381.2:c.708A>G	ENSP00000354961.2:p.Leu236=	ttA/ttG	LOW	1	protein_coding	708	ENSG00000198886	HGNC:7459	708	1	708	708	L	MT-ND4	236	236	ENST00000361381	G	synonymous_variant	HGNC	4538
Treated (6h)	11470	11470G	NC_012920.1:m.11470A>G	ENST00000361381.2:c.711A>G	ENSP00000354961.2:p.Lys237=	aaA/aaG	LOW	1	protein_coding	711	ENSG00000198886	HGNC:7459	711	1	711	711	K	MT-ND4	237	237	ENST00000361381	G	synonymous_variant	HGNC	4538
Treated (6h)	11719	11719A	NC_012920.1:m.11719G>A	ENST00000361381.2:c.960G>A	ENSP00000354961.2:p.Gly320=	ggG/ggA	LOW	1	protein_coding	960	ENSG00000198886	HGNC:7459	960	1	960	960	G	MT-ND4	320	320	ENST00000361381	A	synonymous_variant	HGNC	4538
Treated (6h)	11914	11914A	NC_012920.1:m.11914G>A	ENST00000361381.2:c.1155G>A	ENSP00000354961.2:p.Thr385=	acG/acA	LOW	1	protein_coding	1155	ENSG00000198886	HGNC:7459	1155	1	1155	1155	T	MT-ND4	385	385	ENST00000361381	A	synonymous_variant	HGNC	4538
Treated (6h)	12196	12196T	NC_012920.1:m.12196C>T	ENST00000387441.1:n.59C>T			MODIFIER	1	Mt_tRNA		ENSG00000210176	HGNC:7487	59	1		59		MT-TH			ENST00000387441	T	non_coding_transcript_exon_variant	HGNC	4564
Treated (6h)	12308	12308G	NC_012920.1:m.12308A>G	ENST00000387456.1:n.43A>G			MODIFIER	1	Mt_tRNA		ENSG00000210191	HGNC:7491	43	1		43		MT-TL2			ENST00000387456	G	non_coding_transcript_exon_variant	HGNC	4568
Treated (6h)	12372	12372A	NC_012920.1:m.12372G>A	ENST00000361567.2:c.36G>A	ENSP00000354813.2:p.Leu12=	ctG/ctA	LOW	1	protein_coding	36	ENSG00000198786	HGNC:7461	36	1	36	36	L	MT-ND5	12	12	ENST00000361567	A	synonymous_variant	HGNC	4540
Treated (6h)	12618	12618A	NC_012920.1:m.12618G>A	ENST00000361567.2:c.282G>A	ENSP00000354813.2:p.Leu94=	ttG/ttA	LOW	1	protein_coding	282	ENSG00000198786	HGNC:7461	282	1	282	282	L	MT-ND5	94	94	ENST00000361567	A	synonymous_variant	HGNC	4540
Treated (6h)	13617	13617C	NC_012920.1:m.13617T>C	ENST00000361567.2:c.1281T>C	ENSP00000354813.2:p.Ile427=	atT/atC	LOW	1	protein_coding	1281	ENSG00000198786	HGNC:7461	1281	1	1281	1281	I	MT-ND5	427	427	ENST00000361567	C	synonymous_variant	HGNC	4540
Treated (6h)	14167	14167T	NC_012920.1:m.14167C>T	ENST00000361681.2:c.507G>A	ENSP00000354665.2:p.Glu169=	gaG/gaA	LOW	-1	protein_coding	507	ENSG00000198695	HGNC:7462	507	1	507	507	E	MT-ND6	169	169	ENST00000361681	T	synonymous_variant	HGNC	4541
Treated (6h)	14182	14182C	NC_012920.1:m.14182T>C	ENST00000361681.2:c.492A>G	ENSP00000354665.2:p.Val164=	gtA/gtG	LOW	-1	protein_coding	492	ENSG00000198695	HGNC:7462	492	1	492	492	V	MT-ND6	164	164	ENST00000361681	C	synonymous_variant	HGNC	4541
Treated (6h)	14766	14766T	NC_012920.1:m.14766C>T	ENST00000361789.2:c.20C>T	ENSP00000354554.2:p.Thr7Ile	aCt/aTt	MODERATE	1	protein_coding	20	ENSG00000198727	HGNC:7427	20	1	20	20	T/I	MT-CYB	7	7	ENST00000361789	T	missense_variant	HGNC	4519
Treated (6h)	15326	15326G	NC_012920.1:m.15326A>G	ENST00000361789.2:c.580A>G	ENSP00000354554.2:p.Thr194Ala	Aca/Gca	MODERATE	1	protein_coding	580	ENSG00000198727	HGNC:7427	580	1	580	580	T/A	MT-CYB	194	194	ENST00000361789	G	missense_variant	HGNC	4519
Treated (6h)	16224	16224C	NC_012920.1:m.16224T>C				MODIFIER	-1	protein_coding		ENSG00000198695	HGNC:7462		1				MT-ND6			ENST00000361681	C	upstream_gene_variant	HGNC	4541
Treated (6h)	16270	16270T	NC_012920.1:m.16270C>T				MODIFIER	-1	protein_coding		ENSG00000198695	HGNC:7462		1				MT-ND6			ENST00000361681	T	upstream_gene_variant	HGNC	4541
Treated (6h)	16311	16311C	NC_012920.1:m.16311T>C				MODIFIER	-1	protein_coding		ENSG00000198695	HGNC:7462		1				MT-ND6			ENST00000361681	C	upstream_gene_variant	HGNC	4541
Treated (6h)	16519	16519C	NC_012920.1:m.16519T>C				MODIFIER	-1	protein_coding		ENSG00000198695	HGNC:7462		1				MT-ND6			ENST00000361681	C	upstream_gene_variant	HGNC	4541

[truncated: 1 more sheets: HmtDB_Patho_Table]
