# Supplementary material for: Possible A2E Mutagenic Effects on RPE Mitochondrial DNA from Innovative RNA-Seq Bioinformatics Pipeline
Source: Antioxidants (Basel). 2020 Nov 20;9(11):1158. doi: 10.3390/antiox9111158 (PMC7699917; doi:10.3390/antiox9111158)
Supplement: Supplementary file 1 [file antioxidants-09-01158-s001.zip › Table S2.xlsx]

## Sheet: ClueGO_Node_Attribute_Table
GOID	Ontology Source	GOTerm	GOLevels	% Associated Genes	Term PValue Corrected with Bonferroni step down	Group PValue Corrected with Bonferroni step down	All Associated Genes (including query ones)
GO:0004129	GO_BiologicalProcess-EBI-UniProt-GOA-ACAP-ARAP_08.05.2020_00h00	cytochrome-c oxidase activity	[5, 6, 8, 9, 10, 11]	29.4118	0.003831540987660596	{Group0=0.0033002769020272515}	[ATP7A, C15orf48, COA8, COX1, COX10, COX15, COX17, COX3, COX4I1, COX4I2, COX5A, COX5B, COX6A1, COX6A2, COX6B1, COX6C, COX7A1, COX7A2, COX7A2L, COX7A2P2, COX7B, COX7B2, COX7C, COX8A, COX8C, CYB5A, MTCO2P12, NDUFA4, NDUFA4L2, NDUFA4P1, PHB2, SPHK2, SURF1, TACO1]
GO:0006123	GO_BiologicalProcess-EBI-UniProt-GOA-ACAP-ARAP_08.05.2020_00h00	mitochondrial electron transport, cytochrome c to oxygen	[6, 7, 8, 9]	47.619	0.003380771460471154	{Group0=0.0033002769020272515}	[AFG1L, COX1, COX10, COX15, COX3, COX4I1, COX4I2, COX5A, COX5B, COX6A1, COX6A2, COX6B1, COX6C, COX7A2L, COX7B, COX7C, COX8A, CYCS, MTCO2P12, NDUFA4, NDUFA4P1]
GO:0010310	GO_BiologicalProcess-EBI-UniProt-GOA-ACAP-ARAP_08.05.2020_00h00	regulation of hydrogen peroxide metabolic process	[5, 6]	4.34783	0.0033324747250069366	{Group0=0.0033002769020272515}	[CTNS, DLC1, DUOXA1, DUOXA2, FYN, HDAC6, HP, HPR, MMP3, MPV17L, MT3, MTCO2P12, NNT, NOXA1, NOXO1, PINK1, PRDX2, RAC1, RAC2, RNASE1, SNCA, STAT3, ZNF205]
GO:0010726	GO_BiologicalProcess-EBI-UniProt-GOA-ACAP-ARAP_08.05.2020_00h00	positive regulation of hydrogen peroxide metabolic process	[5, 6, 7]	16.6667	0.0014489020543337482	{Group0=0.0033002769020272515}	[DUOXA1, DUOXA2, MTCO2P12, NNT, SNCA, ZNF205]
GO:0010728	GO_BiologicalProcess-EBI-UniProt-GOA-ACAP-ARAP_08.05.2020_00h00	regulation of hydrogen peroxide biosynthetic process	[5, 6, 7]	0.1	0.0018030781119273088	{Group0=0.0033002769020272515}	[CTNS, DUOXA1, DUOXA2, FYN, MPV17L, MTCO2P12, STAT3, ZNF205]
GO:0010729	GO_BiologicalProcess-EBI-UniProt-GOA-ACAP-ARAP_08.05.2020_00h00	positive regulation of hydrogen peroxide biosynthetic process	[5, 6, 7, 8]	25	0.001030330349812972	{Group0=0.0033002769020272515}	[DUOXA1, DUOXA2, MTCO2P12, ZNF205]
GO:0010939	GO_BiologicalProcess-EBI-UniProt-GOA-ACAP-ARAP_08.05.2020_00h00	regulation of necrotic cell death	[4, 5]	37.037	0.0034773649304881337	{Group0=0.0033002769020272515}	[ARHGEF2, ASAH1, BIRC2, BIRC3, BNIP3, BOK, CASP8, CAV1, CFLAR, CYLD, FADD, FZD9, HEBP2, MT3, MTCO2P12, NUPR1, PELI1, PPIF, RBCK1, RIPK1, RIPK3, SLC25A4, SPATA2, TP53, TSPO, UCN, YBX3]
GO:0010940	GO_BiologicalProcess-EBI-UniProt-GOA-ACAP-ARAP_08.05.2020_00h00	positive regulation of necrotic cell death	[4, 5, 6]	12.5	0.0018030781119273088	{Group0=0.0033002769020272515}	[BNIP3, HEBP2, MT3, MTCO2P12, RIPK1, RIPK3, TP53, TSPO]
GO:0015002	GO_BiologicalProcess-EBI-UniProt-GOA-ACAP-ARAP_08.05.2020_00h00	heme-copper terminal oxidase activity	[4]	29.4118	0.003831540987660596	{Group0=0.0033002769020272515}	[ATP7A, C15orf48, COA8, COX1, COX10, COX15, COX17, COX3, COX4I1, COX4I2, COX5A, COX5B, COX6A1, COX6A2, COX6B1, COX6C, COX7A1, COX7A2, COX7A2L, COX7A2P2, COX7B, COX7B2, COX7C, COX8A, COX8C, CYB5A, MTCO2P12, NDUFA4, NDUFA4L2, NDUFA4P1, PHB2, SPHK2, SURF1, TACO1]
GO:0016675	GO_BiologicalProcess-EBI-UniProt-GOA-ACAP-ARAP_08.05.2020_00h00	oxidoreductase activity, acting on a heme group of donors	[4]	27.7778	0.0034773649304334466	{Group0=0.0033002769020272515}	[ATP7A, C15orf48, COA8, COX1, COX10, COX15, COX17, COX3, COX4I1, COX4I2, COX5A, COX5B, COX6A1, COX6A2, COX6B1, COX6C, COX7A1, COX7A2, COX7A2L, COX7A2P2, COX7B, COX7B2, COX7C, COX8A, COX8C, CYB5A, MTCO2P12, NDUFA4, NDUFA4L2, NDUFA4P1, PHB2, POR, SPHK2, SURF1, TACO1, VDAC2]
GO:0016676	GO_BiologicalProcess-EBI-UniProt-GOA-ACAP-ARAP_08.05.2020_00h00	oxidoreductase activity, acting on a heme group of donors, oxygen as acceptor	[5]	29.4118	0.003831540987660596	{Group0=0.0033002769020272515}	[ATP7A, C15orf48, COA8, COX1, COX10, COX15, COX17, COX3, COX4I1, COX4I2, COX5A, COX5B, COX6A1, COX6A2, COX6B1, COX6C, COX7A1, COX7A2, COX7A2L, COX7A2P2, COX7B, COX7B2, COX7C, COX8A, COX8C, CYB5A, MTCO2P12, NDUFA4, NDUFA4L2, NDUFA4P1, PHB2, SPHK2, SURF1, TACO1]
GO:0017000	GO_BiologicalProcess-EBI-UniProt-GOA-ACAP-ARAP_08.05.2020_00h00	antibiotic biosynthetic process	[4, 5]	5	0.003541760576707601	{Group0=0.0033002769020272515}	[ACSS1, ACSS2, CTNS, CYBA, CYBB, CYP1A1, CYP1A2, DUOX1, DUOX2, DUOXA1, DUOXA2, FYN, KDM3A, MAOB, MPV17L, MTCO2P12, NANP, SOD1, STAT3, ZNF205]
GO:0019646	GO_BiologicalProcess-EBI-UniProt-GOA-ACAP-ARAP_08.05.2020_00h00	aerobic electron transport chain	[5, 6, 7]	47.619	0.003380771460471154	{Group0=0.0033002769020272515}	[AFG1L, COX1, COX10, COX15, COX3, COX4I1, COX4I2, COX5A, COX5B, COX6A1, COX6A2, COX6B1, COX6C, COX7A2L, COX7B, COX7C, COX8A, CYCS, MTCO2P12, NDUFA4, NDUFA4P1]
GO:0030808	GO_BiologicalProcess-EBI-UniProt-GOA-ACAP-ARAP_08.05.2020_00h00	regulation of nucleotide biosynthetic process	[5, 6, 7, 8, 9]	20.8333	0.001545495524457345	{Group0=0.0033002769020272515}	[ACMSD, ADORA2B, AK4, ATPSCKMT, CACNA1A, DNAJC30, ENO1, FLCN, GSTZ1, GUCA1A, GUCA1B, GUCA1C, GUCA2A, GUCA2B, HPCA, IL4, MTCO2P12, MYC, NANOS1, NANOS2, NANOS3, NOS1, NOS2, NOS3, PARP1, PDK1, PDK2, PDK3, PDK4, PDP1, PDP2, PDPK1, PDPR, PDZD3, PID1, PINK1, PLPP6, PPARGC1A, RCVRN, RD3, SLC25A12, SPHK2, STAT3, TAZ, TMSB4X, TREM2, VCP, WWTR1]
GO:0030810	GO_BiologicalProcess-EBI-UniProt-GOA-ACAP-ARAP_08.05.2020_00h00	positive regulation of nucleotide biosynthetic process	[5, 6, 7, 8, 9, 10]	37.037	0.0034773649304881337	{Group0=0.0033002769020272515}	[ADORA2B, ENO1, GUCA1A, GUCA1B, GUCA1C, GUCA2A, GUCA2B, IL4, MTCO2P12, MYC, NANOS1, NANOS2, NANOS3, NOS1, NOS2, NOS3, PID1, PINK1, PPARGC1A, RCVRN, SLC25A12, STAT3, TAZ, TMSB4X, TREM2, VCP, WWTR1]
GO:0045277	GO_CellularComponent-EBI-UniProt-GOA-ACAP-ARAP_08.05.2020_00h00	respiratory chain complex IV	[2, 3, 4, 5]	47.619	0.003380771460471154	{Group0=0.0033002769020272515}	[C15orf48, COA3, COX1, COX3, COX4I1, COX4I2, COX5A, COX6A1, COX6A2, COX6B1, COX7B, COX7B2, COX7C, COX8A, COX8C, MTCO2P12, NDUFA4, NDUFA4L2, NDUFA4P1, UQCRC2, UQCRFS1]
GO:0050665	GO_BiologicalProcess-EBI-UniProt-GOA-ACAP-ARAP_08.05.2020_00h00	hydrogen peroxide biosynthetic process	[4, 5, 6]	6.25	0.0030909910488585517	{Group0=0.0033002769020272515}	[CTNS, CYBA, CYBB, CYP1A1, CYP1A2, DUOX1, DUOX2, DUOXA1, DUOXA2, FYN, MAOB, MPV17L, MTCO2P12, SOD1, STAT3, ZNF205]
GO:0051193	GO_BiologicalProcess-EBI-UniProt-GOA-ACAP-ARAP_08.05.2020_00h00	regulation of cofactor metabolic process	[4, 5]	23.8095	0.002704617167760031	{Group0=0.0033002769020272515}	[ACMSD, BSG, CLYBL, COQ3, CTNS, DLC1, DUOXA1, DUOXA2, FYN, GSTZ1, HDAC6, HP, HPR, MMP3, MPV17L, MT3, MTCO2P12, NFE2L2, NNT, NOXA1, NOXO1, PDK1, PDK2, PDK3, PDK4, PDP1, PDP2, PDPK1, PDPR, PINK1, PLPP6, PPTC7, PRDX2, RAC1, RAC2, RNASE1, SLC7A11, SNCA, SRRD, STAT3, TMEM14C, ZNF205]
GO:0051194	GO_BiologicalProcess-EBI-UniProt-GOA-ACAP-ARAP_08.05.2020_00h00	positive regulation of cofactor metabolic process	[4, 5, 6]	12.5	0.0018030781119273088	{Group0=0.0033002769020272515}	[CLYBL, DUOXA1, DUOXA2, MTCO2P12, NFE2L2, NNT, SNCA, ZNF205]
GO:0070069	GO_CellularComponent-EBI-UniProt-GOA-ACAP-ARAP_08.05.2020_00h00	cytochrome complex	[2]	24.3902	0.0033002769022685064	{Group0=0.0033002769020272515}	[BCS1L, C15orf48, CCNI, COA3, COX1, COX10, COX15, COX3, COX4I1, COX4I2, COX5A, COX6A1, COX6A2, COX6B1, COX7B, COX7B2, COX7C, COX8A, COX8C, CYC1, CYTB, MTCO2P12, NDUFA4, NDUFA4L2, NDUFA4P1, UGT1A1, UGT1A10, UGT1A4, UGT1A6, UGT1A7, UGT1A8, UQCC3, UQCR10, UQCRB, UQCRC1, UQCRC2, UQCRFS1, UQCRFS1P1, UQCRH, UQCRHL, UQCRQ]
GO:1900371	GO_BiologicalProcess-EBI-UniProt-GOA-ACAP-ARAP_08.05.2020_00h00	regulation of purine nucleotide biosynthetic process	[6, 7, 8, 9, 10]	21.2766	0.002269946552226232	{Group0=0.0033002769020272515}	[ADORA2B, AK4, ATPSCKMT, CACNA1A, DNAJC30, ENO1, FLCN, GSTZ1, GUCA1A, GUCA1B, GUCA1C, GUCA2A, GUCA2B, HPCA, IL4, MTCO2P12, MYC, NANOS1, NANOS2, NANOS3, NOS1, NOS2, NOS3, PARP1, PDK1, PDK2, PDK3, PDK4, PDP1, PDP2, PDPK1, PDPR, PDZD3, PID1, PINK1, PLPP6, PPARGC1A, RCVRN, RD3, SLC25A12, SPHK2, STAT3, TAZ, TMSB4X, TREM2, VCP, WWTR1]
GO:1900373	GO_BiologicalProcess-EBI-UniProt-GOA-ACAP-ARAP_08.05.2020_00h00	positive regulation of purine nucleotide biosynthetic process	[6, 7, 8, 9, 10, 11]	37.037	0.0034773649304881337	{Group0=0.0033002769020272515}	[ADORA2B, ENO1, GUCA1A, GUCA1B, GUCA1C, GUCA2A, GUCA2B, IL4, MTCO2P12, MYC, NANOS1, NANOS2, NANOS3, NOS1, NOS2, NOS3, PID1, PINK1, PPARGC1A, RCVRN, SLC25A12, STAT3, TAZ, TMSB4X, TREM2, VCP, WWTR1]
GO:1903580	GO_BiologicalProcess-EBI-UniProt-GOA-ACAP-ARAP_08.05.2020_00h00	positive regulation of ATP metabolic process	[3, 4, 5]	2	0.0000000000804945585799787	{Group0=0.0033002769020272515}	[ACTN3, APP, ARNT, BEND3, CCNB1, CDK1, ENO1, ENTPD5, ESRRB, GAPDHS, GPD1, HIF1A, HTR2A, IFNG, IGF1, IL4, INS, INSR, ISCU, MIA3, MLXIPL, MTCO2P12, MYC, MYOG, NUPR1, P2RX7, PARK7, PFKFB1, PFKFB2, PFKFB3, PFKFB4, PGK1, PGK1P2, PGK2, PID1, PINK1, PPARGC1A, PRKAA1, PRKAA2, PRXL2C, PSEN1, SLC25A12, SLC4A4, STAT3, TAZ, TMSB4X, TREM2, VCP, WWTR1, ZBTB20]
GO:2001169	GO_BiologicalProcess-EBI-UniProt-GOA-ACAP-ARAP_08.05.2020_00h00	regulation of ATP biosynthetic process	[4, 5, 7, 8, 9, 10, 11, 12]	5	0.003541760576707601	{Group0=0.0033002769020272515}	[AK4, ATPSCKMT, DNAJC30, ENO1, FLCN, IL4, MTCO2P12, MYC, PARP1, PID1, PINK1, PPARGC1A, SLC25A12, SPHK2, STAT3, TAZ, TMSB4X, TREM2, VCP, WWTR1]
GO:2001171	GO_BiologicalProcess-EBI-UniProt-GOA-ACAP-ARAP_08.05.2020_00h00	positive regulation of ATP biosynthetic process	[4, 5, 6, 7, 8, 9, 10, 11, 12, 13]	7.14286	0.0029300019324119196	{Group0=0.0033002769020272515}	[ENO1, IL4, MTCO2P12, MYC, PID1, PINK1, PPARGC1A, SLC25A12, STAT3, TAZ, TMSB4X, TREM2, VCP, WWTR1]
